# Supplementary material for: RiSID: River Surface Image Dataset for Instance Segmentation of Floating Macroplastic Debris
Source: Data Brief. 2025 Oct 16;63:112189. doi: 10.1016/j.dib.2025.112189 (PMC12594929; doi:10.1016/j.dib.2025.112189)
Supplement: Supplementary file 2 — Supplementary Table S1: A manifest file (CSV format) that maps each of the 7,356 images to their source video among the 301 collected videos. This file allows researchers to trace the origin of each image and analyze potential sampling biases related to cameras or collection periods without accessing the raw video data. [file mmc2.zip]

Archive with 1 entries (1 files):
- 05_Supplmentary_TableS1_kataoka_etal_20250822.csv
