# Supplementary material for: RiSID: River Surface Image Dataset for Instance Segmentation of Floating Macroplastic Debris
Source: Data Brief. 2025 Oct 16;63:112189. doi: 10.1016/j.dib.2025.112189 (PMC12594929; doi:10.1016/j.dib.2025.112189)
Supplement: Supplementary file 2 — Supplementary Table S1: A manifest file (CSV format) that maps each of the 7,356 images to their source video among the 301 collected videos. This file allows researchers to trace the origin of each image and analyze potential sampling biases related to cameras or collection periods without accessing the raw video data. [file mmc2.zip › 05_Supplmentary_TableS1_kataoka_etal_20250822.csv]

River id	River/Channel	Site id	Site name	Image id	Image name ([Video name]_[frame id]_[category id]_[number of debris])	Video id	Video name	# of annotations	Drink bottles	Other bottles	Food containers	Shopping bags	Other bags	Other plastics	Non plastics
1	Arakawa R.	1	Nishi-arai	6725	MAH00261_11CentreTrim_000288_6_0.png	275	MAH00261_11CentreTrim	1	0	0	0	0	0	1	0
1	Arakawa R.	1	Nishi-arai	6726	MAH00261_11CentreTrim_000294_6_0.png	275	MAH00261_11CentreTrim	1	0	0	0	0	0	1	0
1	Arakawa R.	1	Nishi-arai	6727	MAH00261_11CentreTrim_000300_6_0.png	275	MAH00261_11CentreTrim	1	0	0	0	0	0	1	0
1	Arakawa R.	1	Nishi-arai	6728	MAH00261_11CentreTrim_000306_6_0.png	275	MAH00261_11CentreTrim	1	0	0	0	0	0	1	0
1	Arakawa R.	1	Nishi-arai	6729	MAH00261_11CentreTrim_000312_6_0.png	275	MAH00261_11CentreTrim	1	0	0	0	0	0	1	0
1	Arakawa R.	1	Nishi-arai	6730	MAH00261_11CentreTrim_000318_6_0.png	275	MAH00261_11CentreTrim	1	0	0	0	0	0	1	0
1	Arakawa R.	1	Nishi-arai	6731	MAH00261_11CentreTrim_000324_6_0.png	275	MAH00261_11CentreTrim	1	0	0	0	0	0	1	0
1	Arakawa R.	1	Nishi-arai	6732	MAH00261_11CentreTrim_000330_6_0.png	275	MAH00261_11CentreTrim	1	0	0	0	0	0	1	0
1	Arakawa R.	1	Nishi-arai	6733	MAH00261_11CentreTrim_000336_6_0.png	275	MAH00261_11CentreTrim	1	0	0	0	0	0	1	0
1	Arakawa R.	1	Nishi-arai	6734	MAH00261_11CentreTrim_000342_6_0.png	275	MAH00261_11CentreTrim	1	0	0	0	0	0	1	0
1	Arakawa R.	1	Nishi-arai	6735	MAH00261_11CentreTrim_000348_6_0.png	275	MAH00261_11CentreTrim	1	0	0	0	0	0	1	0
1	Arakawa R.	1	Nishi-arai	6736	MAH00261_11CentreTrim_000354_6_0.png	275	MAH00261_11CentreTrim	1	0	0	0	0	0	1	0
1	Arakawa R.	1	Nishi-arai	6737	MAH00261_11CentreTrim_000360_6_0.png	275	MAH00261_11CentreTrim	1	0	0	0	0	0	1	0
1	Arakawa R.	1	Nishi-arai	6738	MAH00261_11CentreTrim_000366_6_0.png	275	MAH00261_11CentreTrim	1	0	0	0	0	0	1	0
1	Arakawa R.	1	Nishi-arai	6739	MAH00261_11CentreTrim_000372_6_0.png	275	MAH00261_11CentreTrim	1	0	0	0	0	0	1	0
1	Arakawa R.	1	Nishi-arai	6740	MAH00261_11CentreTrim_000378_6_0.png	275	MAH00261_11CentreTrim	1	0	0	0	0	0	1	0
1	Arakawa R.	1	Nishi-arai	6741	MAH00261_11CentreTrim_000384_6_0.png	275	MAH00261_11CentreTrim	1	0	0	0	0	0	1	0
1	Arakawa R.	1	Nishi-arai	6742	MAH00261_11CentreTrim_000390_6_0.png	275	MAH00261_11CentreTrim	1	0	0	0	0	0	1	0
1	Arakawa R.	1	Nishi-arai	6743	MAH00261_11CentreTrim_000396_6_0.png	275	MAH00261_11CentreTrim	1	0	0	0	0	0	1	0
1	Arakawa R.	1	Nishi-arai	6744	MAH00261_11CentreTrim_000402_6_0.png	275	MAH00261_11CentreTrim	1	0	0	0	0	0	1	0
1	Arakawa R.	1	Nishi-arai	6745	MAH00261_11CentreTrim_000408_6_0.png	275	MAH00261_11CentreTrim	1	0	0	0	0	0	1	0
1	Arakawa R.	1	Nishi-arai	6746	MAH00261_11CentreTrim_000414_6_0.png	275	MAH00261_11CentreTrim	1	0	0	0	0	0	1	0
1	Arakawa R.	1	Nishi-arai	6747	MAH00261_11CentreTrim_000420_6_0.png	275	MAH00261_11CentreTrim	1	0	0	0	0	0	1	0
1	Arakawa R.	1	Nishi-arai	6748	MAH00261_11CentreTrim_000426_6_0.png	275	MAH00261_11CentreTrim	1	0	0	0	0	0	1	0
1	Arakawa R.	1	Nishi-arai	6749	MAH00261_11CentreTrim_000432_6_0.png	275	MAH00261_11CentreTrim	1	0	0	0	0	0	1	0
1	Arakawa R.	1	Nishi-arai	6750	MAH00261_11CentreTrim_000600_6_0.png	275	MAH00261_11CentreTrim	2	0	0	0	0	0	2	0
1	Arakawa R.	1	Nishi-arai	6751	MAH00261_11CentreTrim_000606_6_0.png	275	MAH00261_11CentreTrim	2	0	0	0	0	0	2	0
1	Arakawa R.	1	Nishi-arai	6752	MAH00261_11CentreTrim_000612_6_0.png	275	MAH00261_11CentreTrim	2	0	0	0	0	0	2	0
1	Arakawa R.	1	Nishi-arai	6753	MAH00261_11CentreTrim_000618_6_0.png	275	MAH00261_11CentreTrim	2	0	0	0	0	0	2	0
1	Arakawa R.	1	Nishi-arai	6754	MAH00261_11CentreTrim_000624_6_0.png	275	MAH00261_11CentreTrim	2	0	0	0	0	0	2	0
1	Arakawa R.	1	Nishi-arai	6755	MAH00261_11CentreTrim_000630_6_0.png	275	MAH00261_11CentreTrim	2	0	0	0	0	0	2	0
1	Arakawa R.	1	Nishi-arai	6756	MAH00261_11CentreTrim_000636_6_0.png	275	MAH00261_11CentreTrim	2	0	0	0	0	0	2	0
1	Arakawa R.	1	Nishi-arai	6757	MAH00261_11CentreTrim_000642_6_0.png	275	MAH00261_11CentreTrim	2	0	0	0	0	0	2	0
1	Arakawa R.	1	Nishi-arai	6758	MAH00261_11CentreTrim_000648_6_0.png	275	MAH00261_11CentreTrim	2	0	0	0	0	0	2	0
1	Arakawa R.	1	Nishi-arai	6759	MAH00261_11CentreTrim_000654_6_0.png	275	MAH00261_11CentreTrim	2	0	0	0	0	0	2	0
1	Arakawa R.	1	Nishi-arai	6760	MAH00261_11CentreTrim_000660_6_0.png	275	MAH00261_11CentreTrim	2	0	0	0	0	0	2	0
1	Arakawa R.	1	Nishi-arai	6761	MAH00261_11CentreTrim_000666_6_0.png	275	MAH00261_11CentreTrim	2	0	0	0	0	0	2	0
1	Arakawa R.	1	Nishi-arai	6762	MAH00261_11CentreTrim_000672_6_0.png	275	MAH00261_11CentreTrim	2	0	0	0	0	0	2	0
1	Arakawa R.	1	Nishi-arai	6763	MAH00261_11CentreTrim_000678_6_0.png	275	MAH00261_11CentreTrim	2	0	0	0	0	0	2	0
1	Arakawa R.	1	Nishi-arai	6764	MAH00261_11CentreTrim_000684_6_0.png	275	MAH00261_11CentreTrim	2	0	0	0	0	0	2	0
1	Arakawa R.	1	Nishi-arai	6765	MAH00261_11CentreTrim_000690_6_0.png	275	MAH00261_11CentreTrim	2	0	0	0	0	0	2	0
1	Arakawa R.	1	Nishi-arai	6766	MAH00261_11CentreTrim_000696_6_0.png	275	MAH00261_11CentreTrim	2	0	0	0	0	0	2	0
1	Arakawa R.	1	Nishi-arai	6767	MAH00261_11CentreTrim_000702_6_0.png	275	MAH00261_11CentreTrim	2	0	0	0	0	0	2	0
1	Arakawa R.	1	Nishi-arai	6768	MAH00261_11CentreTrim_000708_6_0.png	275	MAH00261_11CentreTrim	2	0	0	0	0	0	2	0
1	Arakawa R.	1	Nishi-arai	6769	MAH00261_11CentreTrim_000714_6_0.png	275	MAH00261_11CentreTrim	2	0	0	0	0	0	2	0
1	Arakawa R.	1	Nishi-arai	6770	MAH00261_11CentreTrim_000720_6_0.png	275	MAH00261_11CentreTrim	2	0	0	0	0	0	2	0
1	Arakawa R.	1	Nishi-arai	6771	MAH00261_11CentreTrim_000726_6_0.png	275	MAH00261_11CentreTrim	2	0	0	0	0	0	2	0
1	Arakawa R.	1	Nishi-arai	6772	MAH00261_11CentreTrim_000732_6_0.png	275	MAH00261_11CentreTrim	2	0	0	0	0	0	2	0
1	Arakawa R.	1	Nishi-arai	6773	MAH00261_11CentreTrim_000738_6_0.png	275	MAH00261_11CentreTrim	2	0	0	0	0	0	2	0
1	Arakawa R.	1	Nishi-arai	6774	MAH00261_11CentreTrim_000744_6_0.png	275	MAH00261_11CentreTrim	2	0	0	0	0	0	2	0
1	Arakawa R.	1	Nishi-arai	6775	MAH00261_11CentreTrim_001560_6_0.png	275	MAH00261_11CentreTrim	1	0	0	0	0	0	1	0
1	Arakawa R.	1	Nishi-arai	6776	MAH00261_11CentreTrim_001566_6_0.png	275	MAH00261_11CentreTrim	1	0	0	0	0	0	1	0
1	Arakawa R.	1	Nishi-arai	6777	MAH00261_11CentreTrim_001572_6_0.png	275	MAH00261_11CentreTrim	1	0	0	0	0	0	1	0
1	Arakawa R.	1	Nishi-arai	6778	MAH00261_11CentreTrim_001578_6_0.png	275	MAH00261_11CentreTrim	1	0	0	0	0	0	1	0
1	Arakawa R.	1	Nishi-arai	6779	MAH00261_11CentreTrim_001584_6_0.png	275	MAH00261_11CentreTrim	1	0	0	0	0	0	1	0
1	Arakawa R.	1	Nishi-arai	6780	MAH00261_11CentreTrim_001590_6_0.png	275	MAH00261_11CentreTrim	1	0	0	0	0	0	1	0
1	Arakawa R.	1	Nishi-arai	6781	MAH00261_11CentreTrim_001596_6_0.png	275	MAH00261_11CentreTrim	1	0	0	0	0	0	1	0
1	Arakawa R.	1	Nishi-arai	6782	MAH00261_11CentreTrim_001602_6_0.png	275	MAH00261_11CentreTrim	1	0	0	0	0	0	1	0
1	Arakawa R.	1	Nishi-arai	6783	MAH00261_11CentreTrim_001608_6_0.png	275	MAH00261_11CentreTrim	1	0	0	0	0	0	1	0
1	Arakawa R.	1	Nishi-arai	6784	MAH00261_11CentreTrim_001614_6_0.png	275	MAH00261_11CentreTrim	1	0	0	0	0	0	1	0
1	Arakawa R.	1	Nishi-arai	6785	MAH00261_11CentreTrim_001620_6_0.png	275	MAH00261_11CentreTrim	1	0	0	0	0	0	1	0
1	Arakawa R.	1	Nishi-arai	6786	MAH00261_11CentreTrim_001626_6_0.png	275	MAH00261_11CentreTrim	1	0	0	0	0	0	1	0
1	Arakawa R.	1	Nishi-arai	6787	MAH00261_11CentreTrim_001632_6_0.png	275	MAH00261_11CentreTrim	1	0	0	0	0	0	1	0
1	Arakawa R.	1	Nishi-arai	6788	MAH00261_11CentreTrim_001638_6_0.png	275	MAH00261_11CentreTrim	1	0	0	0	0	0	1	0
1	Arakawa R.	1	Nishi-arai	6789	MAH00261_11CentreTrim_001644_6_0.png	275	MAH00261_11CentreTrim	1	0	0	0	0	0	1	0
1	Arakawa R.	1	Nishi-arai	6790	MAH00261_11CentreTrim_001650_6_0.png	275	MAH00261_11CentreTrim	1	0	0	0	0	0	1	0
1	Arakawa R.	1	Nishi-arai	6791	MAH00261_11CentreTrim_001656_6_0.png	275	MAH00261_11CentreTrim	1	0	0	0	0	0	1	0
1	Arakawa R.	1	Nishi-arai	6792	MAH00261_11CentreTrim_001662_6_0.png	275	MAH00261_11CentreTrim	1	0	0	0	0	0	1	0
1	Arakawa R.	1	Nishi-arai	6793	MAH00261_11CentreTrim_001668_6_0.png	275	MAH00261_11CentreTrim	1	0	0	0	0	0	1	0
1	Arakawa R.	1	Nishi-arai	6794	MAH00261_11CentreTrim_001674_6_0.png	275	MAH00261_11CentreTrim	1	0	0	0	0	0	1	0
1	Arakawa R.	1	Nishi-arai	6795	MAH00261_11CentreTrim_001680_6_0.png	275	MAH00261_11CentreTrim	1	0	0	0	0	0	1	0
1	Arakawa R.	1	Nishi-arai	6796	MAH00261_11CentreTrim_001686_6_0.png	275	MAH00261_11CentreTrim	1	0	0	0	0	0	1	0
1	Arakawa R.	1	Nishi-arai	6797	MAH00261_11CentreTrim_001692_6_0.png	275	MAH00261_11CentreTrim	1	0	0	0	0	0	1	0
1	Arakawa R.	1	Nishi-arai	6798	MAH00261_11CentreTrim_001698_6_0.png	275	MAH00261_11CentreTrim	1	0	0	0	0	0	1	0
1	Arakawa R.	1	Nishi-arai	6799	MAH00261_11CentreTrim_001704_6_0.png	275	MAH00261_11CentreTrim	1	0	0	0	0	0	1	0
1	Arakawa R.	1	Nishi-arai	6800	MAH00261_11CentreTrim_001710_6_0.png	275	MAH00261_11CentreTrim	1	0	0	0	0	0	1	0
1	Arakawa R.	1	Nishi-arai	6801	MAH00265_11LeftTrim_001044_5_0.png	276	MAH00265_11LeftTrim	1	0	0	0	0	1	0	0
1	Arakawa R.	1	Nishi-arai	6802	MAH00265_11LeftTrim_001050_5_0.png	276	MAH00265_11LeftTrim	1	0	0	0	0	1	0	0
1	Arakawa R.	1	Nishi-arai	6803	MAH00265_11LeftTrim_001056_5_0.png	276	MAH00265_11LeftTrim	1	0	0	0	0	1	0	0
1	Arakawa R.	1	Nishi-arai	6804	MAH00265_11LeftTrim_001062_5_0.png	276	MAH00265_11LeftTrim	1	0	0	0	0	1	0	0
1	Arakawa R.	1	Nishi-arai	6805	MAH00265_11LeftTrim_001068_5_0.png	276	MAH00265_11LeftTrim	1	0	0	0	0	1	0	0
1	Arakawa R.	1	Nishi-arai	6806	MAH00265_11LeftTrim_001074_5_0.png	276	MAH00265_11LeftTrim	1	0	0	0	0	1	0	0
1	Arakawa R.	1	Nishi-arai	6807	MAH00265_11LeftTrim_001080_5_0.png	276	MAH00265_11LeftTrim	1	0	0	0	0	1	0	0
1	Arakawa R.	1	Nishi-arai	6808	MAH00265_11LeftTrim_001086_5_0.png	276	MAH00265_11LeftTrim	1	0	0	0	0	1	0	0
1	Arakawa R.	1	Nishi-arai	6809	MAH00265_11LeftTrim_001092_5_0.png	276	MAH00265_11LeftTrim	1	0	0	0	0	1	0	0
1	Arakawa R.	1	Nishi-arai	6810	MAH00265_11LeftTrim_001098_5_0.png	276	MAH00265_11LeftTrim	1	0	0	0	0	1	0	0
1	Arakawa R.	1	Nishi-arai	6811	MAH00265_11LeftTrim_001104_5_0.png	276	MAH00265_11LeftTrim	1	0	0	0	0	1	0	0
1	Arakawa R.	1	Nishi-arai	6812	MAH00265_11LeftTrim_001110_5_0.png	276	MAH00265_11LeftTrim	1	0	0	0	0	1	0	0
1	Arakawa R.	1	Nishi-arai	6813	MAH00265_11LeftTrim_001116_5_0.png	276	MAH00265_11LeftTrim	1	0	0	0	0	1	0	0
1	Arakawa R.	1	Nishi-arai	6814	MAH00265_11LeftTrim_001122_5_0.png	276	MAH00265_11LeftTrim	1	0	0	0	0	1	0	0
1	Arakawa R.	1	Nishi-arai	6815	MAH00265_11LeftTrim_001128_5_0.png	276	MAH00265_11LeftTrim	1	0	0	0	0	1	0	0
1	Arakawa R.	1	Nishi-arai	6816	MAH00265_11LeftTrim_001134_5_0.png	276	MAH00265_11LeftTrim	1	0	0	0	0	1	0	0
1	Arakawa R.	1	Nishi-arai	6817	MAH00265_11LeftTrim_001140_5_0.png	276	MAH00265_11LeftTrim	1	0	0	0	0	1	0	0
1	Arakawa R.	1	Nishi-arai	6818	MAH00265_11LeftTrim_001146_5_0.png	276	MAH00265_11LeftTrim	1	0	0	0	0	1	0	0
1	Arakawa R.	1	Nishi-arai	6819	MAH00265_11LeftTrim_001152_5_0.png	276	MAH00265_11LeftTrim	1	0	0	0	0	1	0	0
1	Arakawa R.	1	Nishi-arai	6820	MAH00265_11LeftTrim_001158_5_0.png	276	MAH00265_11LeftTrim	1	0	0	0	0	1	0	0
1	Arakawa R.	1	Nishi-arai	6821	MAH00265_11LeftTrim_001164_5_0.png	276	MAH00265_11LeftTrim	1	0	0	0	0	1	0	0
1	Arakawa R.	1	Nishi-arai	6822	MAH00265_11LeftTrim_001170_5_0.png	276	MAH00265_11LeftTrim	1	0	0	0	0	1	0	0
1	Arakawa R.	1	Nishi-arai	6823	MAH00265_11LeftTrim_001176_5_0.png	276	MAH00265_11LeftTrim	1	0	0	0	0	1	0	0
1	Arakawa R.	1	Nishi-arai	6824	MAH00265_11LeftTrim_001182_5_0.png	276	MAH00265_11LeftTrim	1	0	0	0	0	1	0	0
1	Arakawa R.	1	Nishi-arai	6825	MAH00265_11LeftTrim_001188_5_0.png	276	MAH00265_11LeftTrim	1	0	0	0	0	1	0	0
1	Arakawa R.	1	Nishi-arai	6826	MAH00265_11LeftTrim_001194_5_0.png	276	MAH00265_11LeftTrim	1	0	0	0	0	1	0	0
1	Arakawa R.	1	Nishi-arai	6827	MAH00265_11LeftTrim_001200_5_0.png	276	MAH00265_11LeftTrim	1	0	0	0	0	1	0	0
1	Arakawa R.	1	Nishi-arai	6828	MAH00265_11LeftTrim_001206_5_0.png	276	MAH00265_11LeftTrim	1	0	0	0	0	1	0	0
1	Arakawa R.	1	Nishi-arai	6829	MAH00265_11LeftTrim_001212_5_0.png	276	MAH00265_11LeftTrim	1	0	0	0	0	1	0	0
1	Arakawa R.	1	Nishi-arai	6830	MAH00265_11LeftTrim_001218_5_0.png	276	MAH00265_11LeftTrim	1	0	0	0	0	1	0	0
1	Arakawa R.	1	Nishi-arai	6831	MAH00265_11LeftTrim_001224_5_0.png	276	MAH00265_11LeftTrim	1	0	0	0	0	1	0	0
1	Arakawa R.	1	Nishi-arai	6832	MAH00265_11LeftTrim_001230_5_0.png	276	MAH00265_11LeftTrim	1	0	0	0	0	1	0	0
1	Arakawa R.	1	Nishi-arai	6833	MAH00265_11LeftTrim_001236_5_0.png	276	MAH00265_11LeftTrim	1	0	0	0	0	1	0	0
1	Arakawa R.	1	Nishi-arai	6834	MAH00265_11LeftTrim_001242_5_0.png	276	MAH00265_11LeftTrim	1	0	0	0	0	1	0	0
1	Arakawa R.	1	Nishi-arai	6835	MAH00265_11LeftTrim_001248_5_0.png	276	MAH00265_11LeftTrim	1	0	0	0	0	1	0	0
1	Arakawa R.	1	Nishi-arai	6836	MAH00265_11LeftTrim_001254_5_0.png	276	MAH00265_11LeftTrim	1	0	0	0	0	1	0	0
1	Arakawa R.	1	Nishi-arai	6837	MAH00265_11LeftTrim_001260_5_0.png	276	MAH00265_11LeftTrim	1	0	0	0	0	1	0	0
1	Arakawa R.	1	Nishi-arai	6838	MAH00265_11LeftTrim_001266_5_0.png	276	MAH00265_11LeftTrim	1	0	0	0	0	1	0	0
1	Arakawa R.	1	Nishi-arai	6839	MAH00265_11LeftTrim_001272_5_0.png	276	MAH00265_11LeftTrim	1	0	0	0	0	1	0	0
1	Arakawa R.	1	Nishi-arai	6840	MAH00265_11LeftTrim_001278_5_0.png	276	MAH00265_11LeftTrim	1	0	0	0	0	1	0	0
1	Arakawa R.	1	Nishi-arai	6841	MAH00265_11LeftTrim_001284_5_0.png	276	MAH00265_11LeftTrim	1	0	0	0	0	1	0	0
1	Arakawa R.	1	Nishi-arai	6842	MAH00265_11LeftTrim_001290_5_0.png	276	MAH00265_11LeftTrim	1	0	0	0	0	1	0	0
1	Arakawa R.	1	Nishi-arai	6843	MAH00265_11LeftTrim_001296_5_0.png	276	MAH00265_11LeftTrim	1	0	0	0	0	1	0	0
1	Arakawa R.	1	Nishi-arai	6844	MAH00265_11LeftTrim_001398_6_0.png	276	MAH00265_11LeftTrim	1	0	0	0	0	0	1	0
1	Arakawa R.	1	Nishi-arai	6845	MAH00265_11LeftTrim_001404_6_0.png	276	MAH00265_11LeftTrim	1	0	0	0	0	0	1	0
1	Arakawa R.	1	Nishi-arai	6846	MAH00265_11LeftTrim_001410_6_0.png	276	MAH00265_11LeftTrim	1	0	0	0	0	0	1	0
1	Arakawa R.	1	Nishi-arai	6847	MAH00265_11LeftTrim_001416_6_0.png	276	MAH00265_11LeftTrim	1	0	0	0	0	0	1	0
1	Arakawa R.	1	Nishi-arai	6848	MAH00265_11LeftTrim_001422_6_0.png	276	MAH00265_11LeftTrim	1	0	0	0	0	0	1	0
1	Arakawa R.	1	Nishi-arai	6849	MAH00265_11LeftTrim_001428_6_0.png	276	MAH00265_11LeftTrim	1	0	0	0	0	0	1	0
1	Arakawa R.	1	Nishi-arai	6850	MAH00265_11LeftTrim_001434_6_0.png	276	MAH00265_11LeftTrim	1	0	0	0	0	0	1	0
1	Arakawa R.	1	Nishi-arai	6851	MAH00265_11LeftTrim_001440_6_0.png	276	MAH00265_11LeftTrim	1	0	0	0	0	0	1	0
1	Arakawa R.	1	Nishi-arai	6852	MAH00265_11LeftTrim_001446_6_0.png	276	MAH00265_11LeftTrim	1	0	0	0	0	0	1	0
1	Arakawa R.	1	Nishi-arai	6853	MAH00265_11LeftTrim_001452_6_0.png	276	MAH00265_11LeftTrim	1	0	0	0	0	0	1	0
1	Arakawa R.	1	Nishi-arai	6854	MAH00265_11LeftTrim_001458_6_0.png	276	MAH00265_11LeftTrim	1	0	0	0	0	0	1	0
1	Arakawa R.	1	Nishi-arai	6855	MAH00265_11LeftTrim_001464_6_0.png	276	MAH00265_11LeftTrim	1	0	0	0	0	0	1	0
1	Arakawa R.	1	Nishi-arai	6856	MAH00265_11LeftTrim_001470_6_0.png	276	MAH00265_11LeftTrim	1	0	0	0	0	0	1	0
1	Arakawa R.	1	Nishi-arai	6857	MAH00265_11LeftTrim_001476_6_0.png	276	MAH00265_11LeftTrim	1	0	0	0	0	0	1	0
1	Arakawa R.	1	Nishi-arai	6858	MAH00265_11LeftTrim_001482_6_0.png	276	MAH00265_11LeftTrim	1	0	0	0	0	0	1	0
1	Arakawa R.	1	Nishi-arai	6859	MAH00265_11LeftTrim_001488_6_0.png	276	MAH00265_11LeftTrim	1	0	0	0	0	0	1	0
1	Arakawa R.	1	Nishi-arai	6860	MAH00265_11LeftTrim_001494_6_0.png	276	MAH00265_11LeftTrim	1	0	0	0	0	0	1	0
1	Arakawa R.	1	Nishi-arai	6861	MAH00265_11LeftTrim_001500_6_0.png	276	MAH00265_11LeftTrim	1	0	0	0	0	0	1	0
1	Arakawa R.	1	Nishi-arai	6862	MAH00265_11LeftTrim_001506_6_0.png	276	MAH00265_11LeftTrim	1	0	0	0	0	0	1	0
1	Arakawa R.	1	Nishi-arai	6863	MAH00265_11LeftTrim_001512_6_0.png	276	MAH00265_11LeftTrim	1	0	0	0	0	0	1	0
1	Arakawa R.	1	Nishi-arai	6864	MAH00265_11LeftTrim_001518_6_0.png	276	MAH00265_11LeftTrim	1	0	0	0	0	0	1	0
1	Arakawa R.	1	Nishi-arai	6865	MAH00265_11LeftTrim_001524_6_0.png	276	MAH00265_11LeftTrim	1	0	0	0	0	0	1	0
1	Arakawa R.	1	Nishi-arai	6866	MAH00265_11LeftTrim_001530_6_0.png	276	MAH00265_11LeftTrim	1	0	0	0	0	0	1	0
1	Arakawa R.	1	Nishi-arai	6867	MAH00265_11LeftTrim_001536_6_0.png	276	MAH00265_11LeftTrim	1	0	0	0	0	0	1	0
1	Arakawa R.	1	Nishi-arai	6868	MAH00265_11LeftTrim_001542_6_0.png	276	MAH00265_11LeftTrim	1	0	0	0	0	0	1	0
1	Arakawa R.	1	Nishi-arai	6869	MAH00265_11LeftTrim_001548_6_0.png	276	MAH00265_11LeftTrim	1	0	0	0	0	0	1	0
1	Arakawa R.	1	Nishi-arai	6870	MAH00265_11LeftTrim_001554_6_0.png	276	MAH00265_11LeftTrim	1	0	0	0	0	0	1	0
1	Arakawa R.	1	Nishi-arai	6871	MAH00265_11LeftTrim_001560_6_0.png	276	MAH00265_11LeftTrim	1	0	0	0	0	0	1	0
1	Arakawa R.	1	Nishi-arai	6872	MAH00265_11LeftTrim_001566_6_0.png	276	MAH00265_11LeftTrim	1	0	0	0	0	0	1	0
1	Arakawa R.	1	Nishi-arai	6873	MAH00265_11LeftTrim_001572_6_0.png	276	MAH00265_11LeftTrim	1	0	0	0	0	0	1	0
1	Arakawa R.	1	Nishi-arai	6874	MAH00265_11LeftTrim_001578_6_0.png	276	MAH00265_11LeftTrim	1	0	0	0	0	0	1	0
1	Arakawa R.	1	Nishi-arai	6875	MAH00265_11LeftTrim_001584_6_0.png	276	MAH00265_11LeftTrim	1	0	0	0	0	0	1	0
1	Arakawa R.	1	Nishi-arai	6876	MAH00265_11LeftTrim_001590_6_0.png	276	MAH00265_11LeftTrim	1	0	0	0	0	0	1	0
1	Arakawa R.	1	Nishi-arai	6877	MAH00265_11LeftTrim_001596_6_0.png	276	MAH00265_11LeftTrim	1	0	0	0	0	0	1	0
1	Arakawa R.	1	Nishi-arai	6878	MAH00265_11LeftTrim_001602_6_0.png	276	MAH00265_11LeftTrim	1	0	0	0	0	0	1	0
1	Arakawa R.	1	Nishi-arai	6879	MAH00265_11LeftTrim_001608_6_0.png	276	MAH00265_11LeftTrim	1	0	0	0	0	0	1	0
1	Arakawa R.	1	Nishi-arai	6880	MAH00265_11LeftTrim_001614_6_0.png	276	MAH00265_11LeftTrim	1	0	0	0	0	0	1	0
1	Arakawa R.	1	Nishi-arai	6881	MAH00265_11LeftTrim_001620_6_0.png	276	MAH00265_11LeftTrim	1	0	0	0	0	0	1	0
1	Arakawa R.	1	Nishi-arai	6882	MAH00265_11LeftTrim_001626_6_0.png	276	MAH00265_11LeftTrim	1	0	0	0	0	0	1	0
1	Arakawa R.	1	Nishi-arai	6883	MAH00265_11LeftTrim_001632_6_0.png	276	MAH00265_11LeftTrim	1	0	0	0	0	0	1	0
1	Arakawa R.	1	Nishi-arai	6884	MAH00265_11LeftTrim_001638_6_0.png	276	MAH00265_11LeftTrim	1	0	0	0	0	0	1	0
1	Arakawa R.	1	Nishi-arai	6885	MAH00265_11LeftTrim_001644_6_0.png	276	MAH00265_11LeftTrim	1	0	0	0	0	0	1	0
1	Arakawa R.	1	Nishi-arai	6886	MAH00265_11LeftTrim_001650_6_0.png	276	MAH00265_11LeftTrim	1	0	0	0	0	0	1	0
1	Arakawa R.	1	Nishi-arai	6887	MAH00265_11LeftTrim_001656_6_0.png	276	MAH00265_11LeftTrim	1	0	0	0	0	0	1	0
2	Danzu R.	2a	Jindo	827	20221007120144.flv20221007120144_000700_6_0.png	49	20221007120144	1	0	0	0	0	0	1	0
2	Danzu R.	2a	Jindo	828	20221007120144.flv20221007120144_000705_6_0.png	49	20221007120144	1	0	0	0	0	0	1	0
2	Danzu R.	2a	Jindo	829	20221007120144.flv20221007120144_000710_6_0.png	49	20221007120144	1	0	0	0	0	0	1	0
2	Danzu R.	2a	Jindo	830	20221007120144.flv20221007120144_000715_6_0.png	49	20221007120144	1	0	0	0	0	0	1	0
2	Danzu R.	2a	Jindo	831	20221007120144.flv20221007120144_000720_6_0.png	49	20221007120144	1	0	0	0	0	0	1	0
2	Danzu R.	2a	Jindo	832	20221007120144.flv20221007120144_000725_6_0.png	49	20221007120144	1	0	0	0	0	0	1	0
2	Danzu R.	2a	Jindo	833	20221007120144.flv20221007120144_000730_6_0.png	49	20221007120144	1	0	0	0	0	0	1	0
2	Danzu R.	2a	Jindo	834	20221007120144.flv20221007120144_000735_6_0.png	49	20221007120144	1	0	0	0	0	0	1	0
2	Danzu R.	2a	Jindo	835	20221007120144.flv20221007120144_000740_6_0.png	49	20221007120144	1	0	0	0	0	0	1	0
2	Danzu R.	2a	Jindo	836	20221007120144.flv20221007120144_000745_6_0.png	49	20221007120144	1	0	0	0	0	0	1	0
2	Danzu R.	2a	Jindo	837	20221007120144.flv20221007120144_000750_6_0.png	49	20221007120144	1	0	0	0	0	0	1	0
2	Danzu R.	2a	Jindo	838	20221007120144.flv20221007120144_000755_6_0.png	49	20221007120144	1	0	0	0	0	0	1	0
2	Danzu R.	2a	Jindo	839	20221007120144.flv20221007120144_000760_6_0.png	49	20221007120144	1	0	0	0	0	0	1	0
2	Danzu R.	2a	Jindo	1026	20221007123144.flv20221007123144_000130_6_0.png	54	20221007123144	1	0	0	0	0	0	1	0
2	Danzu R.	2a	Jindo	1027	20221007123144.flv20221007123144_000135_6_0.png	54	20221007123144	1	0	0	0	0	0	1	0
2	Danzu R.	2a	Jindo	1028	20221007123144.flv20221007123144_000140_6_0.png	54	20221007123144	1	0	0	0	0	0	1	0
2	Danzu R.	2a	Jindo	1029	20221007123144.flv20221007123144_000145_6_0.png	54	20221007123144	1	0	0	0	0	0	1	0
2	Danzu R.	2a	Jindo	1030	20221007123144.flv20221007123144_000150_6_0.png	54	20221007123144	1	0	0	0	0	0	1	0
2	Danzu R.	2a	Jindo	1031	20221007123144.flv20221007123144_000155_6_0.png	54	20221007123144	1	0	0	0	0	0	1	0
2	Danzu R.	2a	Jindo	1032	20221007123144.flv20221007123144_000840_6_0.png	54	20221007123144	1	0	0	0	0	0	1	0
2	Danzu R.	2a	Jindo	1033	20221007123144.flv20221007123144_000845_6_0.png	54	20221007123144	1	0	0	0	0	0	1	0
2	Danzu R.	2a	Jindo	1034	20221007123144.flv20221007123144_000850_6_0.png	54	20221007123144	1	0	0	0	0	0	1	0
2	Danzu R.	2a	Jindo	1035	20221007123144.flv20221007123144_000855_6_0.png	54	20221007123144	1	0	0	0	0	0	1	0
2	Danzu R.	2a	Jindo	1036	20221007123144.flv20221007123144_000860_6_0.png	54	20221007123144	1	0	0	0	0	0	1	0
2	Danzu R.	2a	Jindo	1037	20221007123144.flv20221007123144_000865_6_0.png	54	20221007123144	1	0	0	0	0	0	1	0
2	Danzu R.	2a	Jindo	1606	20221007125439.flv20221007125439_000285_6_0.png	64	20221007125439	1	0	0	0	0	0	1	0
2	Danzu R.	2a	Jindo	1607	20221007125439.flv20221007125439_000290_6_0.png	64	20221007125439	1	0	0	0	0	0	1	0
2	Danzu R.	2a	Jindo	1608	20221007125439.flv20221007125439_000295_6_0.png	64	20221007125439	1	0	0	0	0	0	1	0
2	Danzu R.	2a	Jindo	1609	20221007125439.flv20221007125439_000645_6_0.png	64	20221007125439	1	0	0	0	0	0	1	0
2	Danzu R.	2a	Jindo	1610	20221007125439.flv20221007125439_000650_6_0.png	64	20221007125439	1	0	0	0	0	0	1	0
2	Danzu R.	2a	Jindo	1611	20221007125439.flv20221007125439_000660_4_0.png	64	20221007125439	1	0	0	0	1	0	0	0
2	Danzu R.	2a	Jindo	1612	20221007125439.flv20221007125439_000665_4_0.png	64	20221007125439	1	0	0	0	1	0	0	0
2	Danzu R.	2a	Jindo	1613	20221007125439.flv20221007125439_000770_6_0.png	64	20221007125439	1	0	0	0	0	0	1	0
2	Danzu R.	2a	Jindo	1614	20221007125439.flv20221007125439_000775_6_0.png	64	20221007125439	1	0	0	0	0	0	1	0
2	Danzu R.	2a	Jindo	1615	20221007125439.flv20221007125439_000780_6_0.png	64	20221007125439	1	0	0	0	0	0	1	0
2	Danzu R.	2a	Jindo	1616	20221007125439.flv20221007125439_000980_6_0.png	64	20221007125439	1	0	0	0	0	0	1	0
2	Danzu R.	2a	Jindo	1617	20221007125439.flv20221007125439_000985_6_0.png	64	20221007125439	1	0	0	0	0	0	1	0
2	Danzu R.	2a	Jindo	1618	20221007125439.flv20221007125439_000990_6_0.png	64	20221007125439	1	0	0	0	0	0	1	0
2	Danzu R.	2a	Jindo	1619	20221007125439.flv20221007125439_001150_6_0.png	64	20221007125439	2	0	0	0	0	0	2	0
2	Danzu R.	2a	Jindo	1620	20221007125439.flv20221007125439_001155_6_0.png	64	20221007125439	1	0	0	0	0	0	1	0
2	Danzu R.	2a	Jindo	1621	20221007125439.flv20221007125439_002025_6_0.png	64	20221007125439	1	0	0	0	0	0	1	0
2	Danzu R.	2a	Jindo	1622	20221007125439.flv20221007125439_002030_6_0.png	64	20221007125439	1	0	0	0	0	0	1	0
2	Danzu R.	2a	Jindo	1623	20221007125439.flv20221007125439_002035_6_0.png	64	20221007125439	1	0	0	0	0	0	1	0
2	Danzu R.	2a	Jindo	1624	20221007125439.flv20221007125439_002130_4_0.png	64	20221007125439	1	0	0	0	1	0	0	0
2	Danzu R.	2a	Jindo	1625	20221007125439.flv20221007125439_002135_4_0.png	64	20221007125439	1	0	0	0	1	0	0	0
2	Danzu R.	2a	Jindo	1626	20221007125439.flv20221007125439_002140_4_0.png	64	20221007125439	1	0	0	0	1	0	0	0
2	Danzu R.	2a	Jindo	1627	20221007125439.flv20221007125439_002270_6_0.png	64	20221007125439	1	0	0	0	0	0	1	0
2	Danzu R.	2a	Jindo	1628	20221007125439.flv20221007125439_002275_6_0.png	64	20221007125439	1	0	0	0	0	0	1	0
2	Danzu R.	2a	Jindo	1629	20221007125439.flv20221007125439_002280_6_0.png	64	20221007125439	1	0	0	0	0	0	1	0
2	Danzu R.	2a	Jindo	1630	20221007125439.flv20221007125439_002780_6_0.png	64	20221007125439	1	0	0	0	0	0	1	0
2	Danzu R.	2a	Jindo	1631	20221007125439.flv20221007125439_002785_6_0.png	64	20221007125439	1	0	0	0	0	0	1	0
2	Danzu R.	2a	Jindo	1632	20221007125439.flv20221007125439_002790_6_0.png	64	20221007125439	1	0	0	0	0	0	1	0
2	Danzu R.	2a	Jindo	1633	20221007125439.flv20221007125439_002965_6_0.png	64	20221007125439	1	0	0	0	0	0	1	0
2	Danzu R.	2a	Jindo	1634	20221007125439.flv20221007125439_002970_6_0.png	64	20221007125439	1	0	0	0	0	0	1	0
2	Danzu R.	2a	Jindo	1842	20221007130020.flv20221007130020_000555_6_0.png	68	20221007130020	1	0	0	0	0	0	1	0
2	Danzu R.	2a	Jindo	1843	20221007130020.flv20221007130020_000560_6_0.png	68	20221007130020	1	0	0	0	0	0	1	0
2	Danzu R.	2a	Jindo	1844	20221007130020.flv20221007130020_000565_6_0.png	68	20221007130020	1	0	0	0	0	0	1	0
2	Danzu R.	2a	Jindo	1845	20221007130020.flv20221007130020_001035_6_0.png	68	20221007130020	1	0	0	0	0	0	1	0
2	Danzu R.	2a	Jindo	1846	20221007130020.flv20221007130020_001040_6_0.png	68	20221007130020	1	0	0	0	0	0	1	0
2	Danzu R.	2a	Jindo	1847	20221007130020.flv20221007130020_001045_6_0.png	68	20221007130020	1	0	0	0	0	0	1	0
2	Danzu R.	2a	Jindo	1848	20221007130020.flv20221007130020_001075_4_0.png	68	20221007130020	1	0	0	0	1	0	0	0
2	Danzu R.	2a	Jindo	1849	20221007130020.flv20221007130020_001080_4_0.png	68	20221007130020	1	0	0	0	1	0	0	0
2	Danzu R.	2a	Jindo	1850	20221007130020.flv20221007130020_001370_6_0.png	68	20221007130020	1	0	0	0	0	0	1	0
2	Danzu R.	2a	Jindo	1851	20221007130020.flv20221007130020_001375_6_0.png	68	20221007130020	1	0	0	0	0	0	1	0
2	Danzu R.	2a	Jindo	1852	20221007130020.flv20221007130020_001455_1_0.png	68	20221007130020	1	1	0	0	0	0	0	0
2	Danzu R.	2a	Jindo	1853	20221007130020.flv20221007130020_001460_1_0.png	68	20221007130020	1	1	0	0	0	0	0	0
2	Danzu R.	2a	Jindo	1854	20221007130020.flv20221007130020_001465_1_0.png	68	20221007130020	1	1	0	0	0	0	0	0
2	Danzu R.	2a	Jindo	1855	20221007130020.flv20221007130020_001915_6_0.png	68	20221007130020	1	0	0	0	0	0	1	0
2	Danzu R.	2a	Jindo	1856	20221007130020.flv20221007130020_001920_6_0.png	68	20221007130020	1	0	0	0	0	0	1	0
2	Danzu R.	2a	Jindo	1857	20221007130020.flv20221007130020_002135_2_0.png	68	20221007130020	1	0	1	0	0	0	0	0
2	Danzu R.	2a	Jindo	1858	20221007130020.flv20221007130020_002140_2_0.png	68	20221007130020	1	0	1	0	0	0	0	0
2	Danzu R.	2a	Jindo	1859	20221007130020.flv20221007130020_002145_2_0.png	68	20221007130020	1	0	1	0	0	0	0	0
2	Danzu R.	2a	Jindo	1860	20221007130020.flv20221007130020_002350_5_0.png	68	20221007130020	1	0	0	0	0	1	0	0
2	Danzu R.	2a	Jindo	1861	20221007130020.flv20221007130020_002355_5_0.png	68	20221007130020	2	0	0	0	0	1	1	0
2	Danzu R.	2a	Jindo	1862	20221007130020.flv20221007130020_002360_6_0.png	68	20221007130020	2	0	0	0	0	1	1	0
2	Danzu R.	2a	Jindo	1863	20221007130020.flv20221007130020_002585_6_0.png	68	20221007130020	1	0	0	0	0	0	1	0
2	Danzu R.	2a	Jindo	1864	20221007130020.flv20221007130020_002590_6_0.png	68	20221007130020	1	0	0	0	0	0	1	0
2	Danzu R.	2a	Jindo	1865	20221007130020.flv20221007130020_002595_6_0.png	68	20221007130020	1	0	0	0	0	0	1	0
2	Danzu R.	2a	Jindo	1866	20221007130020.flv20221007130020_003315_2_0.png	68	20221007130020	1	0	1	0	0	0	0	0
2	Danzu R.	2a	Jindo	1867	20221007130020.flv20221007130020_003320_2_0.png	68	20221007130020	1	0	1	0	0	0	0	0
2	Danzu R.	2a	Jindo	1993	20221007130559.flv20221007130559_000230_6_0.png	72	20221007130559	1	0	0	0	0	0	1	0
2	Danzu R.	2a	Jindo	1994	20221007130559.flv20221007130559_000235_6_0.png	72	20221007130559	2	0	0	0	0	0	2	0
2	Danzu R.	2a	Jindo	1995	20221007130559.flv20221007130559_000240_6_0.png	72	20221007130559	1	0	0	0	0	0	1	0
2	Danzu R.	2a	Jindo	1996	20221007130559.flv20221007130559_000890_6_0.png	72	20221007130559	1	0	0	0	0	0	1	0
2	Danzu R.	2a	Jindo	1997	20221007130559.flv20221007130559_000895_6_0.png	72	20221007130559	1	0	0	0	0	0	1	0
2	Danzu R.	2a	Jindo	1998	20221007130559.flv20221007130559_000900_6_0.png	72	20221007130559	1	0	0	0	0	0	1	0
2	Danzu R.	2a	Jindo	1999	20221007130559.flv20221007130559_002480_2_0.png	72	20221007130559	1	0	1	0	0	0	0	0
2	Danzu R.	2a	Jindo	2000	20221007130559.flv20221007130559_002485_2_0.png	72	20221007130559	1	0	1	0	0	0	0	0
2	Danzu R.	2a	Jindo	2001	20221007130559.flv20221007130559_002490_2_0.png	72	20221007130559	1	0	1	0	0	0	0	0
2	Danzu R.	2a	Jindo	2002	20221007130559.flv20221007130559_002690_6_0.png	72	20221007130559	1	0	0	0	0	0	1	0
2	Danzu R.	2a	Jindo	2003	20221007130559.flv20221007130559_002695_6_0.png	72	20221007130559	1	0	0	0	0	0	1	0
2	Danzu R.	2a	Jindo	2004	20221007130559.flv20221007130559_002700_6_0.png	72	20221007130559	1	0	0	0	0	0	1	0
2	Danzu R.	2a	Jindo	2005	20221007130559.flv20221007130559_002705_1_0.png	72	20221007130559	1	1	0	0	0	0	0	0
2	Danzu R.	2a	Jindo	2006	20221007130559.flv20221007130559_002710_1_0.png	72	20221007130559	1	1	0	0	0	0	0	0
2	Danzu R.	2a	Jindo	2007	20221007130559.flv20221007130559_002715_1_0.png	72	20221007130559	1	1	0	0	0	0	0	0
2	Danzu R.	2a	Jindo	2008	20221007130559.flv20221007130559_002720_6_0.png	72	20221007130559	1	0	0	0	0	0	1	0
2	Danzu R.	2a	Jindo	2009	20221007130559.flv20221007130559_002725_6_0.png	72	20221007130559	1	0	0	0	0	0	1	0
2	Danzu R.	2a	Jindo	2010	20221007130559.flv20221007130559_003140_6_0.png	72	20221007130559	1	0	0	0	0	0	1	0
2	Danzu R.	2a	Jindo	2011	20221007130559.flv20221007130559_003145_6_0.png	72	20221007130559	1	0	0	0	0	0	1	0
2	Danzu R.	2a	Jindo	2012	20221007130559.flv20221007130559_003365_6_0.png	72	20221007130559	1	0	0	0	0	0	1	0
2	Danzu R.	2a	Jindo	2013	20221007130559.flv20221007130559_003370_6_0.png	72	20221007130559	1	0	0	0	0	0	1	0
2	Danzu R.	2a	Jindo	2109	20221007131137.flv20221007131137_000025_6_0.png	75	20221007131137	1	0	0	0	0	0	1	0
2	Danzu R.	2a	Jindo	2110	20221007131137.flv20221007131137_000030_6_0.png	75	20221007131137	1	0	0	0	0	0	1	0
2	Danzu R.	2a	Jindo	2111	20221007131137.flv20221007131137_000110_6_0.png	75	20221007131137	1	0	0	0	0	0	1	0
2	Danzu R.	2a	Jindo	2112	20221007131137.flv20221007131137_000115_6_0.png	75	20221007131137	1	0	0	0	0	0	1	0
2	Danzu R.	2a	Jindo	2113	20221007131137.flv20221007131137_000120_6_0.png	75	20221007131137	1	0	0	0	0	0	1	0
2	Danzu R.	2a	Jindo	2114	20221007131137.flv20221007131137_000125_5_0.png	75	20221007131137	1	0	0	0	0	1	0	0
2	Danzu R.	2a	Jindo	2115	20221007131137.flv20221007131137_000130_5_0.png	75	20221007131137	1	0	0	0	0	1	0	0
2	Danzu R.	2a	Jindo	2116	20221007131137.flv20221007131137_000215_5_0.png	75	20221007131137	1	0	0	0	0	1	0	0
2	Danzu R.	2a	Jindo	2117	20221007131137.flv20221007131137_000220_5_0.png	75	20221007131137	1	0	0	0	0	1	0	0
2	Danzu R.	2a	Jindo	2118	20221007131137.flv20221007131137_000755_6_0.png	75	20221007131137	1	0	0	0	0	0	1	0
2	Danzu R.	2a	Jindo	2119	20221007131137.flv20221007131137_000760_6_0.png	75	20221007131137	1	0	0	0	0	0	1	0
2	Danzu R.	2a	Jindo	2120	20221007131137.flv20221007131137_000765_6_0.png	75	20221007131137	1	0	0	0	0	0	1	0
2	Danzu R.	2a	Jindo	2121	20221007131137.flv20221007131137_000965_6_0.png	75	20221007131137	1	0	0	0	0	0	1	0
2	Danzu R.	2a	Jindo	2122	20221007131137.flv20221007131137_000970_6_0.png	75	20221007131137	1	0	0	0	0	0	1	0
2	Danzu R.	2a	Jindo	2123	20221007131137.flv20221007131137_001245_6_0.png	75	20221007131137	1	0	0	0	0	0	1	0
2	Danzu R.	2a	Jindo	2124	20221007131137.flv20221007131137_001250_6_0.png	75	20221007131137	1	0	0	0	0	0	1	0
2	Danzu R.	2a	Jindo	2125	20221007131137.flv20221007131137_001255_6_0.png	75	20221007131137	1	0	0	0	0	0	1	0
2	Danzu R.	2a	Jindo	2126	20221007131137.flv20221007131137_001725_6_0.png	75	20221007131137	1	0	0	0	0	0	1	0
2	Danzu R.	2a	Jindo	2127	20221007131137.flv20221007131137_001730_6_0.png	75	20221007131137	1	0	0	0	0	0	1	0
2	Danzu R.	2a	Jindo	2128	20221007131137.flv20221007131137_001735_6_0.png	75	20221007131137	1	0	0	0	0	0	1	0
2	Danzu R.	2a	Jindo	2129	20221007131137.flv20221007131137_001755_5_0.png	75	20221007131137	1	0	0	0	0	1	0	0
2	Danzu R.	2a	Jindo	2130	20221007131137.flv20221007131137_001760_5_0.png	75	20221007131137	1	0	0	0	0	1	0	0
2	Danzu R.	2a	Jindo	2131	20221007131137.flv20221007131137_002095_6_0.png	75	20221007131137	2	0	0	0	0	0	2	0
2	Danzu R.	2a	Jindo	2132	20221007131137.flv20221007131137_002100_6_0.png	75	20221007131137	2	0	0	0	0	0	2	0
2	Danzu R.	2a	Jindo	2133	20221007131137.flv20221007131137_002105_6_0.png	75	20221007131137	1	0	0	0	0	0	1	0
2	Danzu R.	2a	Jindo	2134	20221007131137.flv20221007131137_002445_1_0.png	75	20221007131137	1	1	0	0	0	0	0	0
2	Danzu R.	2a	Jindo	2135	20221007131137.flv20221007131137_002450_1_0.png	75	20221007131137	1	1	0	0	0	0	0	0
2	Danzu R.	2a	Jindo	2136	20221007131137.flv20221007131137_002640_6_0.png	75	20221007131137	1	0	0	0	0	0	1	0
2	Danzu R.	2a	Jindo	2137	20221007131137.flv20221007131137_002645_6_0.png	75	20221007131137	1	0	0	0	0	0	1	0
2	Danzu R.	2a	Jindo	2138	20221007131137.flv20221007131137_002650_6_0.png	75	20221007131137	1	0	0	0	0	0	1	0
2	Danzu R.	2a	Jindo	2139	20221007131137.flv20221007131137_002655_0_0.png	75	20221007131137	1	0	0	0	0	0	1	0
2	Danzu R.	2a	Jindo	2140	20221007131137.flv20221007131137_002660_0_0.png	75	20221007131137	1	0	0	0	0	0	1	0
2	Danzu R.	2a	Jindo	2248	20221007131715.flv20221007131715_000160_6_0.png	78	20221007131715	1	0	0	0	0	0	1	0
2	Danzu R.	2a	Jindo	2249	20221007131715.flv20221007131715_000165_6_0.png	78	20221007131715	1	0	0	0	0	0	1	0
2	Danzu R.	2a	Jindo	2250	20221007131715.flv20221007131715_000990_6_0.png	78	20221007131715	1	0	0	0	0	0	1	0
2	Danzu R.	2a	Jindo	2251	20221007131715.flv20221007131715_000995_6_0.png	78	20221007131715	1	0	0	0	0	0	1	0
2	Danzu R.	2a	Jindo	2252	20221007131715.flv20221007131715_001000_6_0.png	78	20221007131715	1	0	0	0	0	0	1	0
2	Danzu R.	2a	Jindo	2253	20221007131715.flv20221007131715_001000_6_1.png	78	20221007131715	1	0	0	0	0	0	1	0
2	Danzu R.	2a	Jindo	2254	20221007131715.flv20221007131715_001005_6_0.png	78	20221007131715	1	0	0	0	0	0	1	0
2	Danzu R.	2a	Jindo	2255	20221007131715.flv20221007131715_001010_6_0.png	78	20221007131715	1	0	0	0	0	0	1	0
2	Danzu R.	2a	Jindo	2256	20221007131715.flv20221007131715_001150_5_0.png	78	20221007131715	1	0	0	0	0	1	0	0
2	Danzu R.	2a	Jindo	2257	20221007131715.flv20221007131715_001155_5_0.png	78	20221007131715	1	0	0	0	0	1	0	0
2	Danzu R.	2a	Jindo	2258	20221007131715.flv20221007131715_001590_6_0.png	78	20221007131715	1	0	0	0	0	0	1	0
2	Danzu R.	2a	Jindo	2259	20221007131715.flv20221007131715_001595_6_0.png	78	20221007131715	1	0	0	0	0	0	1	0
2	Danzu R.	2a	Jindo	2260	20221007131715.flv20221007131715_001600_6_0.png	78	20221007131715	1	0	0	0	0	0	1	0
2	Danzu R.	2a	Jindo	2261	20221007131715.flv20221007131715_001810_4_0.png	78	20221007131715	1	0	0	0	1	0	0	0
2	Danzu R.	2a	Jindo	2262	20221007131715.flv20221007131715_001815_4_0.png	78	20221007131715	1	0	0	0	1	0	0	0
2	Danzu R.	2a	Jindo	2263	20221007131715.flv20221007131715_001820_4_0.png	78	20221007131715	1	0	0	0	1	0	0	0
2	Danzu R.	2a	Jindo	2264	20221007131715.flv20221007131715_001825_4_0.png	78	20221007131715	1	0	0	0	1	0	0	0
2	Danzu R.	2a	Jindo	2265	20221007131715.flv20221007131715_002775_6_0.png	78	20221007131715	1	0	0	0	0	0	1	0
2	Danzu R.	2a	Jindo	2266	20221007131715.flv20221007131715_002780_6_0.png	78	20221007131715	1	0	0	0	0	0	1	0
2	Danzu R.	2a	Jindo	2267	20221007131715.flv20221007131715_002785_6_0.png	78	20221007131715	1	0	0	0	0	0	1	0
2	Danzu R.	2a	Jindo	2268	20221007131715.flv20221007131715_002810_1_0.png	78	20221007131715	1	1	0	0	0	0	0	0
2	Danzu R.	2a	Jindo	2269	20221007131715.flv20221007131715_002815_1_0.png	78	20221007131715	1	1	0	0	0	0	0	0
2	Danzu R.	2a	Jindo	2270	20221007131715.flv20221007131715_002820_1_0.png	78	20221007131715	1	1	0	0	0	0	0	0
2	Danzu R.	2a	Jindo	2271	20221007131715.flv20221007131715_003095_6_0.png	78	20221007131715	1	0	0	0	0	0	1	0
2	Danzu R.	2a	Jindo	2272	20221007131715.flv20221007131715_003100_6_0.png	78	20221007131715	1	0	0	0	0	0	1	0
2	Danzu R.	2a	Jindo	2273	20221007131715.flv20221007131715_003150_6_0.png	78	20221007131715	1	0	0	0	0	0	1	0
2	Danzu R.	2a	Jindo	2274	20221007131715.flv20221007131715_003155_6_0.png	78	20221007131715	1	0	0	0	0	0	1	0
2	Danzu R.	2a	Jindo	2275	20221007131715.flv20221007131715_003160_6_0.png	78	20221007131715	1	0	0	0	0	0	1	0
2	Danzu R.	2a	Jindo	2368	20221007132253.flv20221007132253_000345_6_0.png	82	20221007132253	1	0	0	0	0	0	1	0
2	Danzu R.	2a	Jindo	2369	20221007132253.flv20221007132253_000350_6_0.png	82	20221007132253	1	0	0	0	0	0	1	0
2	Danzu R.	2a	Jindo	2370	20221007132253.flv20221007132253_000355_6_0.png	82	20221007132253	1	0	0	0	0	0	1	0
2	Danzu R.	2a	Jindo	2458	20221007132831.flv20221007132831_000510_5_0.png	85	20221007132831	1	0	0	0	0	1	0	0
2	Danzu R.	2a	Jindo	2459	20221007132831.flv20221007132831_000515_5_0.png	85	20221007132831	1	0	0	0	0	1	0	0
2	Danzu R.	2a	Jindo	2460	20221007132831.flv20221007132831_000520_5_0.png	85	20221007132831	1	0	0	0	0	1	0	0
2	Danzu R.	2a	Jindo	2461	20221007132831.flv20221007132831_000680_6_0.png	85	20221007132831	1	0	0	0	0	0	1	0
2	Danzu R.	2a	Jindo	2462	20221007132831.flv20221007132831_000685_6_0.png	85	20221007132831	1	0	0	0	0	0	1	0
2	Danzu R.	2a	Jindo	2463	20221007132831.flv20221007132831_000690_6_0.png	85	20221007132831	1	0	0	0	0	0	1	0
2	Danzu R.	2a	Jindo	2464	20221007132831.flv20221007132831_000795_6_0.png	85	20221007132831	1	0	0	0	0	0	1	0
2	Danzu R.	2a	Jindo	2465	20221007132831.flv20221007132831_000800_6_0.png	85	20221007132831	1	0	0	0	0	0	1	0
2	Danzu R.	2a	Jindo	2466	20221007132831.flv20221007132831_000805_6_0.png	85	20221007132831	1	0	0	0	0	0	1	0
2	Danzu R.	2a	Jindo	2467	20221007132831.flv20221007132831_000810_6_0.png	85	20221007132831	1	0	0	0	0	0	1	0
2	Danzu R.	2a	Jindo	2468	20221007132831.flv20221007132831_001820_4_0.png	85	20221007132831	1	0	0	0	1	0	0	0
2	Danzu R.	2a	Jindo	2469	20221007132831.flv20221007132831_001825_4_0.png	85	20221007132831	1	0	0	0	1	0	0	0
2	Danzu R.	2a	Jindo	2470	20221007132831.flv20221007132831_001830_4_0.png	85	20221007132831	1	0	0	0	1	0	0	0
2	Danzu R.	2a	Jindo	2471	20221007132831.flv20221007132831_001925_6_0.png	85	20221007132831	1	0	0	0	0	0	1	0
2	Danzu R.	2a	Jindo	2472	20221007132831.flv20221007132831_001930_6_0.png	85	20221007132831	1	0	0	0	0	0	1	0
2	Danzu R.	2a	Jindo	2473	20221007132831.flv20221007132831_001935_6_0.png	85	20221007132831	1	0	0	0	0	0	1	0
2	Danzu R.	2a	Jindo	2474	20221007132831.flv20221007132831_001940_6_0.png	85	20221007132831	1	0	0	0	0	0	1	0
2	Danzu R.	2a	Jindo	2547	20221007133409.flv20221007133409_000265_6_0.png	88	20221007133409	1	0	0	0	0	0	1	0
2	Danzu R.	2a	Jindo	2548	20221007133409.flv20221007133409_000270_6_0.png	88	20221007133409	1	0	0	0	0	0	1	0
2	Danzu R.	2a	Jindo	2549	20221007133409.flv20221007133409_000795_4_0.png	88	20221007133409	1	0	0	0	1	0	0	0
2	Danzu R.	2a	Jindo	2550	20221007133409.flv20221007133409_000800_4_0.png	88	20221007133409	1	0	0	0	1	0	0	0
2	Danzu R.	2a	Jindo	2551	20221007133409.flv20221007133409_000805_4_0.png	88	20221007133409	1	0	0	0	1	0	0	0
2	Danzu R.	2a	Jindo	2552	20221007133409.flv20221007133409_001120_4_0.png	88	20221007133409	1	0	0	0	1	0	0	0
2	Danzu R.	2a	Jindo	2553	20221007133409.flv20221007133409_001125_4_0.png	88	20221007133409	1	0	0	0	1	0	0	0
2	Danzu R.	2a	Jindo	2554	20221007133409.flv20221007133409_001130_4_0.png	88	20221007133409	1	0	0	0	1	0	0	0
2	Danzu R.	2a	Jindo	2555	20221007133409.flv20221007133409_001220_4_0.png	88	20221007133409	1	0	0	0	1	0	0	0
2	Danzu R.	2a	Jindo	2556	20221007133409.flv20221007133409_001225_4_0.png	88	20221007133409	1	0	0	0	1	0	0	0
2	Danzu R.	2a	Jindo	2557	20221007133409.flv20221007133409_001230_4_0.png	88	20221007133409	1	0	0	0	1	0	0	0
2	Danzu R.	2a	Jindo	2558	20221007133409.flv20221007133409_001310_6_0.png	88	20221007133409	1	0	0	0	0	0	1	0
2	Danzu R.	2a	Jindo	2559	20221007133409.flv20221007133409_001315_6_0.png	88	20221007133409	1	0	0	0	0	0	1	0
2	Danzu R.	2a	Jindo	2560	20221007133409.flv20221007133409_001320_6_0.png	88	20221007133409	1	0	0	0	0	0	1	0
2	Danzu R.	2a	Jindo	2561	20221007133409.flv20221007133409_001325_6_0.png	88	20221007133409	1	0	0	0	0	0	1	0
2	Danzu R.	2a	Jindo	2562	20221007133409.flv20221007133409_002175_6_0.png	88	20221007133409	1	0	0	0	0	0	1	0
2	Danzu R.	2a	Jindo	2563	20221007133409.flv20221007133409_002180_6_0.png	88	20221007133409	1	0	0	0	0	0	1	0
2	Danzu R.	2a	Jindo	2564	20221007133409.flv20221007133409_002185_6_0.png	88	20221007133409	1	0	0	0	0	0	1	0
2	Danzu R.	2a	Jindo	2565	20221007133409.flv20221007133409_002820_4_0.png	88	20221007133409	1	0	0	0	1	0	0	0
2	Danzu R.	2a	Jindo	2566	20221007133409.flv20221007133409_002825_4_0.png	88	20221007133409	1	0	0	0	1	0	0	0
2	Danzu R.	2a	Jindo	2567	20221007133409.flv20221007133409_002830_4_0.png	88	20221007133409	1	0	0	0	1	0	0	0
2	Danzu R.	2a	Jindo	2568	20221007133409.flv20221007133409_002835_4_0.png	88	20221007133409	3	0	0	0	3	0	0	0
2	Danzu R.	2a	Jindo	2569	20221007133409.flv20221007133409_002835_4_1.png	88	20221007133409	1	0	0	0	1	0	0	0
2	Danzu R.	2a	Jindo	2582	20221007133947.flv20221007133947_000200_6_0.png	90	20221007133947	1	0	0	0	0	0	1	0
2	Danzu R.	2a	Jindo	2583	20221007133947.flv20221007133947_000205_6_0.png	90	20221007133947	1	0	0	0	0	0	1	0
2	Danzu R.	2a	Jindo	2584	20221007133947.flv20221007133947_000615_6_0.png	90	20221007133947	1	0	0	0	0	0	1	0
2	Danzu R.	2a	Jindo	2585	20221007133947.flv20221007133947_000620_6_0.png	90	20221007133947	1	0	0	0	0	0	1	0
2	Danzu R.	2a	Jindo	2586	20221007133947.flv20221007133947_000625_6_0.png	90	20221007133947	1	0	0	0	0	0	1	0
2	Danzu R.	2a	Jindo	2587	20221007133947.flv20221007133947_001900_6_0.png	90	20221007133947	1	0	0	0	0	0	1	0
2	Danzu R.	2a	Jindo	2588	20221007133947.flv20221007133947_001905_6_0.png	90	20221007133947	1	0	0	0	0	0	1	0
2	Danzu R.	2a	Jindo	2589	20221007133947.flv20221007133947_002370_6_0.png	90	20221007133947	1	0	0	0	0	0	1	0
2	Danzu R.	2a	Jindo	2590	20221007133947.flv20221007133947_002375_6_0.png	90	20221007133947	1	0	0	0	0	0	1	0
2	Danzu R.	2a	Jindo	2591	20221007133947.flv20221007133947_002380_6_0.png	90	20221007133947	1	0	0	0	0	0	1	0
2	Danzu R.	2a	Jindo	2604	20221007134525.flv20221007134525_000535_6_0.png	92	20221007134525	1	0	0	0	0	0	1	0
2	Danzu R.	2a	Jindo	2605	20221007134525.flv20221007134525_000540_6_0.png	92	20221007134525	1	0	0	0	0	0	1	0
2	Danzu R.	2a	Jindo	2606	20221007134525.flv20221007134525_000545_6_0.png	92	20221007134525	1	0	0	0	0	0	1	0
2	Danzu R.	2a	Jindo	2607	20221007134525.flv20221007134525_001000_6_0.png	92	20221007134525	1	0	0	0	0	0	1	0
2	Danzu R.	2a	Jindo	2608	20221007134525.flv20221007134525_001005_6_0.png	92	20221007134525	1	0	0	0	0	0	1	0
2	Danzu R.	2a	Jindo	2609	20221007134525.flv20221007134525_001010_6_0.png	92	20221007134525	1	0	0	0	0	0	1	0
2	Danzu R.	2a	Jindo	2610	20221007134525.flv20221007134525_002515_4_0.png	92	20221007134525	1	0	0	0	1	0	0	0
2	Danzu R.	2a	Jindo	2611	20221007134525.flv20221007134525_002520_4_0.png	92	20221007134525	1	0	0	0	1	0	0	0
2	Danzu R.	2a	Jindo	2612	20221007134525.flv20221007134525_002525_4_0.png	92	20221007134525	1	0	0	0	1	0	0	0
2	Danzu R.	2a	Jindo	2613	20221007134525.flv20221007134525_003200_6_0.png	92	20221007134525	1	0	0	0	0	0	1	0
2	Danzu R.	2a	Jindo	2614	20221007134525.flv20221007134525_003205_6_0.png	92	20221007134525	1	0	0	0	0	0	1	0
2	Danzu R.	2a	Jindo	2615	20221007134525.flv20221007134525_003210_6_0.png	92	20221007134525	1	0	0	0	0	0	1	0
2	Danzu R.	2a	Jindo	2616	20221007134525.flv20221007134525_003215_6_0.png	92	20221007134525	1	0	0	0	0	0	1	0
2	Danzu R.	2a	Jindo	2617	20221007134525.flv20221007134525_003220_6_0.png	92	20221007134525	1	0	0	0	0	0	1	0
2	Danzu R.	2a	Jindo	2618	20221007134525.flv20221007134525_003225_6_0.png	92	20221007134525	1	0	0	0	0	0	1	0
2	Danzu R.	2a	Jindo	2672	20221007135103.flv20221007135103_000095_6_0.png	94	20221007135103	2	0	0	0	0	0	2	0
2	Danzu R.	2a	Jindo	2673	20221007135103.flv20221007135103_000100_6_0.png	94	20221007135103	2	0	0	0	0	0	2	0
2	Danzu R.	2a	Jindo	2674	20221007135103.flv20221007135103_000105_6_0.png	94	20221007135103	1	0	0	0	0	0	1	0
2	Danzu R.	2a	Jindo	2675	20221007135103.flv20221007135103_000110_6_0.png	94	20221007135103	1	0	0	0	0	0	1	0
2	Danzu R.	2a	Jindo	2676	20221007135103.flv20221007135103_000215_6_0.png	94	20221007135103	1	0	0	0	0	0	1	0
2	Danzu R.	2a	Jindo	2677	20221007135103.flv20221007135103_000220_6_0.png	94	20221007135103	1	0	0	0	0	0	1	0
2	Danzu R.	2a	Jindo	2678	20221007135103.flv20221007135103_000225_6_0.png	94	20221007135103	1	0	0	0	0	0	1	0
2	Danzu R.	2a	Jindo	2679	20221007135103.flv20221007135103_000230_6_0.png	94	20221007135103	1	0	0	0	0	0	1	0
2	Danzu R.	2a	Jindo	2680	20221007135103.flv20221007135103_002535_5_0.png	94	20221007135103	1	0	0	0	0	1	0	0
2	Danzu R.	2a	Jindo	2681	20221007135103.flv20221007135103_002540_5_0.png	94	20221007135103	1	0	0	0	0	1	0	0
2	Danzu R.	2a	Jindo	2682	20221007135103.flv20221007135103_002545_5_0.png	94	20221007135103	1	0	0	0	0	1	0	0
2	Danzu R.	2a	Jindo	2713	20221007135641.flv20221007135641_001310_6_0.png	97	20221007135641	1	0	0	0	0	0	1	0
2	Danzu R.	2a	Jindo	2714	20221007135641.flv20221007135641_001315_6_0.png	97	20221007135641	1	0	0	0	0	0	1	0
2	Danzu R.	2a	Jindo	2715	20221007135641.flv20221007135641_001445_6_0.png	97	20221007135641	1	0	0	0	0	0	1	0
2	Danzu R.	2a	Jindo	2716	20221007135641.flv20221007135641_001450_6_0.png	97	20221007135641	1	0	0	0	0	0	1	0
2	Danzu R.	2a	Jindo	2717	20221007135641.flv20221007135641_001455_6_0.png	97	20221007135641	1	0	0	0	0	0	1	0
2	Danzu R.	2a	Jindo	2718	20221007135641.flv20221007135641_001615_2_0.png	97	20221007135641	1	0	1	0	0	0	0	0
2	Danzu R.	2a	Jindo	2719	20221007135641.flv20221007135641_001620_2_0.png	97	20221007135641	1	0	1	0	0	0	0	0
2	Danzu R.	2a	Jindo	2720	20221007135641.flv20221007135641_001625_2_0.png	97	20221007135641	1	0	1	0	0	0	0	0
2	Danzu R.	2a	Jindo	2721	20221007135641.flv20221007135641_002255_5_0.png	97	20221007135641	1	0	0	0	0	1	0	0
2	Danzu R.	2a	Jindo	2722	20221007135641.flv20221007135641_002260_5_0.png	97	20221007135641	1	0	0	0	0	1	0	0
2	Danzu R.	2a	Jindo	2723	20221007135641.flv20221007135641_002265_5_0.png	97	20221007135641	1	0	0	0	0	1	0	0
2	Danzu R.	2a	Jindo	2724	20221007135641.flv20221007135641_002270_5_0.png	97	20221007135641	1	0	0	0	0	1	0	0
2	Danzu R.	2a	Jindo	2759	20221007140219.flv20221007140219_000805_6_0.png	100	20221007140219	1	0	0	0	0	0	1	0
2	Danzu R.	2a	Jindo	2760	20221007140219.flv20221007140219_000810_6_0.png	100	20221007140219	1	0	0	0	0	0	1	0
2	Danzu R.	2a	Jindo	2761	20221007140219.flv20221007140219_000815_6_0.png	100	20221007140219	1	0	0	0	0	0	1	0
2	Danzu R.	2a	Jindo	2762	20221007140219.flv20221007140219_000900_6_0.png	100	20221007140219	1	0	0	0	0	0	1	0
2	Danzu R.	2a	Jindo	2763	20221007140219.flv20221007140219_000905_6_0.png	100	20221007140219	1	0	0	0	0	0	1	0
2	Danzu R.	2a	Jindo	2764	20221007140219.flv20221007140219_000910_6_0.png	100	20221007140219	1	0	0	0	0	0	1	0
2	Danzu R.	2a	Jindo	2765	20221007140219.flv20221007140219_000915_6_0.png	100	20221007140219	1	0	0	0	0	0	1	0
2	Danzu R.	2a	Jindo	2766	20221007140219.flv20221007140219_003325_6_0.png	100	20221007140219	1	0	0	0	0	0	1	0
2	Danzu R.	2a	Jindo	2767	20221007140219.flv20221007140219_003330_6_0.png	100	20221007140219	1	0	0	0	0	0	1	0
2	Danzu R.	2a	Jindo	2768	20221007140219.flv20221007140219_003335_6_0.png	100	20221007140219	1	0	0	0	0	0	1	0
2	Danzu R.	2a	Jindo	2783	20221007140757.flv20221007140757_000115_6_0.png	102	20221007140757	1	0	0	0	0	0	1	0
2	Danzu R.	2a	Jindo	2784	20221007140757.flv20221007140757_000120_6_0.png	102	20221007140757	1	0	0	0	0	0	1	0
2	Danzu R.	2a	Jindo	2785	20221007140757.flv20221007140757_000125_6_0.png	102	20221007140757	1	0	0	0	0	0	1	0
2	Danzu R.	2a	Jindo	2786	20221007140757.flv20221007140757_000130_6_0.png	102	20221007140757	1	0	0	0	0	0	1	0
2	Danzu R.	2a	Jindo	2787	20221007140757.flv20221007140757_000200_6_0.png	102	20221007140757	1	0	0	0	0	0	1	0
2	Danzu R.	2a	Jindo	2788	20221007140757.flv20221007140757_000205_6_0.png	102	20221007140757	1	0	0	0	0	0	1	0
2	Danzu R.	2a	Jindo	2789	20221007140757.flv20221007140757_000210_6_0.png	102	20221007140757	1	0	0	0	0	0	1	0
2	Danzu R.	2a	Jindo	2790	20221007140757.flv20221007140757_000215_6_0.png	102	20221007140757	1	0	0	0	0	0	1	0
2	Danzu R.	2a	Jindo	2791	20221007140757.flv20221007140757_000220_6_0.png	102	20221007140757	1	0	0	0	0	0	1	0
2	Danzu R.	2a	Jindo	2792	20221007140757.flv20221007140757_000220_6_1.png	102	20221007140757	1	0	0	0	0	0	1	0
2	Danzu R.	2a	Jindo	2793	20221007140757.flv20221007140757_000225_6_0.png	102	20221007140757	1	0	0	0	0	0	1	0
2	Danzu R.	2a	Jindo	2794	20221007140757.flv20221007140757_000230_6_0.png	102	20221007140757	1	0	0	0	0	0	1	0
2	Danzu R.	2a	Jindo	2795	20221007140757.flv20221007140757_000235_6_0.png	102	20221007140757	1	0	0	0	0	0	1	0
2	Danzu R.	2a	Jindo	2796	20221007140757.flv20221007140757_001580_5_0.png	102	20221007140757	1	0	0	0	0	1	0	0
2	Danzu R.	2a	Jindo	2797	20221007140757.flv20221007140757_001585_5_0.png	102	20221007140757	1	0	0	0	0	1	0	0
2	Danzu R.	2a	Jindo	2798	20221007140757.flv20221007140757_001590_5_0.png	102	20221007140757	1	0	0	0	0	1	0	0
2	Danzu R.	2a	Jindo	2799	20221007140757.flv20221007140757_001595_5_0.png	102	20221007140757	1	0	0	0	0	1	0	0
2	Danzu R.	2a	Jindo	2804	20221007141335.flv20221007141335_000100_6_0.png	104	20221007141335	1	0	0	0	0	0	1	0
2	Danzu R.	2a	Jindo	2805	20221007141335.flv20221007141335_000105_6_0.png	104	20221007141335	1	0	0	0	0	0	1	0
2	Danzu R.	2a	Jindo	2806	20221007141335.flv20221007141335_000110_6_0.png	104	20221007141335	1	0	0	0	0	0	1	0
2	Danzu R.	2a	Jindo	2807	20221007141335.flv20221007141335_000115_6_0.png	104	20221007141335	1	0	0	0	0	0	1	0
2	Danzu R.	2a	Jindo	2808	20221007141335.flv20221007141335_002950_6_0.png	104	20221007141335	1	0	0	0	0	0	1	0
2	Danzu R.	2a	Jindo	2809	20221007141335.flv20221007141335_002955_6_0.png	104	20221007141335	1	0	0	0	0	0	1	0
2	Danzu R.	2a	Jindo	2810	20221007141335.flv20221007141335_002960_6_0.png	104	20221007141335	1	0	0	0	0	0	1	0
2	Danzu R.	2a	Jindo	2811	20221007141335.flv20221007141335_003085_6_0.png	104	20221007141335	1	0	0	0	0	0	1	0
2	Danzu R.	2a	Jindo	2812	20221007141335.flv20221007141335_003090_6_0.png	104	20221007141335	1	0	0	0	0	0	1	0
2	Danzu R.	2a	Jindo	2813	20221007141335.flv20221007141335_003095_6_0.png	104	20221007141335	1	0	0	0	0	0	1	0
2	Danzu R.	2a	Jindo	2814	20221007141335.flv20221007141335_003100_6_0.png	104	20221007141335	1	0	0	0	0	0	1	0
2	Danzu R.	2a	Jindo	3827	20221010104439.flv20221010104439_001375_6_0.png	142	20221010104439	1	0	0	0	0	0	1	0
2	Danzu R.	2a	Jindo	3828	20221010104439.flv20221010104439_001380_6_0.png	142	20221010104439	1	0	0	0	0	0	1	0
2	Danzu R.	2a	Jindo	3829	20221010104439.flv20221010104439_001385_6_0.png	142	20221010104439	1	0	0	0	0	0	1	0
2	Danzu R.	2a	Jindo	3830	20221010104439.flv20221010104439_002515_6_0.png	142	20221010104439	1	0	0	0	0	0	1	0
2	Danzu R.	2a	Jindo	3831	20221010104439.flv20221010104439_002520_6_0.png	142	20221010104439	1	0	0	0	0	0	1	0
2	Danzu R.	2a	Jindo	3861	20221010105019.flv20221010105019_001440_4_0.png	144	20221010105019	1	0	0	0	1	0	0	0
2	Danzu R.	2a	Jindo	3862	20221010105019.flv20221010105019_001445_4_0.png	144	20221010105019	1	0	0	0	1	0	0	0
2	Danzu R.	2a	Jindo	3863	20221010105019.flv20221010105019_001450_4_0.png	144	20221010105019	1	0	0	0	1	0	0	0
2	Danzu R.	2a	Jindo	3864	20221010105019.flv20221010105019_002140_5_0.png	144	20221010105019	1	0	0	0	0	1	0	0
2	Danzu R.	2a	Jindo	3865	20221010105019.flv20221010105019_002145_5_0.png	144	20221010105019	1	0	0	0	0	1	0	0
2	Danzu R.	2a	Jindo	3866	20221010105019.flv20221010105019_002325_6_0.png	144	20221010105019	1	0	0	0	0	0	1	0
2	Danzu R.	2a	Jindo	3867	20221010105019.flv20221010105019_002330_6_0.png	144	20221010105019	1	0	0	0	0	0	1	0
2	Danzu R.	2a	Jindo	3868	20221010105019.flv20221010105019_002435_1_0.png	144	20221010105019	1	1	0	0	0	0	0	0
2	Danzu R.	2a	Jindo	3869	20221010105019.flv20221010105019_002440_1_0.png	144	20221010105019	1	1	0	0	0	0	0	0
2	Danzu R.	2a	Jindo	3870	20221010105019.flv20221010105019_002535_6_0.png	144	20221010105019	1	0	0	0	0	0	1	0
2	Danzu R.	2a	Jindo	3871	20221010105019.flv20221010105019_002540_6_0.png	144	20221010105019	1	0	0	0	0	0	1	0
2	Danzu R.	2a	Jindo	3872	20221010105019.flv20221010105019_002765_6_0.png	144	20221010105019	1	0	0	0	0	0	1	0
2	Danzu R.	2a	Jindo	3873	20221010105019.flv20221010105019_002770_6_0.png	144	20221010105019	1	0	0	0	0	0	1	0
2	Danzu R.	2a	Jindo	3874	20221010105019.flv20221010105019_002935_6_0.png	144	20221010105019	1	0	0	0	0	0	1	0
2	Danzu R.	2a	Jindo	3875	20221010105019.flv20221010105019_002940_6_0.png	144	20221010105019	1	0	0	0	0	0	1	0
2	Danzu R.	2a	Jindo	3876	20221010105019.flv20221010105019_003235_4_0.png	144	20221010105019	1	0	0	0	1	0	0	0
2	Danzu R.	2a	Jindo	3877	20221010105019.flv20221010105019_003240_4_0.png	144	20221010105019	1	0	0	0	1	0	0	0
2	Danzu R.	2a	Jindo	3925	20221010105557.flv20221010105557_000050_5_0.png	147	20221010105557	1	0	0	0	0	1	0	0
2	Danzu R.	2a	Jindo	3926	20221010105557.flv20221010105557_000055_5_0.png	147	20221010105557	1	0	0	0	0	1	0	0
2	Danzu R.	2a	Jindo	3927	20221010105557.flv20221010105557_000060_5_0.png	147	20221010105557	1	0	0	0	0	1	0	0
2	Danzu R.	2a	Jindo	3928	20221010105557.flv20221010105557_000205_6_0.png	147	20221010105557	1	0	0	0	0	0	1	0
2	Danzu R.	2a	Jindo	3929	20221010105557.flv20221010105557_000210_6_0.png	147	20221010105557	1	0	0	0	0	0	1	0
2	Danzu R.	2a	Jindo	3930	20221010105557.flv20221010105557_000375_6_0.png	147	20221010105557	1	0	0	0	0	0	1	0
2	Danzu R.	2a	Jindo	3931	20221010105557.flv20221010105557_000725_5_0.png	147	20221010105557	1	0	0	0	0	1	0	0
2	Danzu R.	2a	Jindo	3932	20221010105557.flv20221010105557_000730_5_0.png	147	20221010105557	1	0	0	0	0	1	0	0
2	Danzu R.	2a	Jindo	3933	20221010105557.flv20221010105557_000735_5_0.png	147	20221010105557	1	0	0	0	0	1	0	0
2	Danzu R.	2a	Jindo	3934	20221010105557.flv20221010105557_000940_6_0.png	147	20221010105557	1	0	0	0	0	0	1	0
2	Danzu R.	2a	Jindo	3935	20221010105557.flv20221010105557_000945_6_0.png	147	20221010105557	1	0	0	0	0	0	1	0
2	Danzu R.	2a	Jindo	3936	20221010105557.flv20221010105557_001875_7_0.png	147	20221010105557	1	0	0	0	0	0	0	1
2	Danzu R.	2a	Jindo	3937	20221010105557.flv20221010105557_001880_7_0.png	147	20221010105557	1	0	0	0	0	0	0	1
2	Danzu R.	2a	Jindo	3938	20221010105557.flv20221010105557_002225_6_0.png	147	20221010105557	1	0	0	0	0	0	1	0
2	Danzu R.	2a	Jindo	3939	20221010105557.flv20221010105557_002230_6_0.png	147	20221010105557	1	0	0	0	0	0	1	0
2	Danzu R.	2a	Jindo	3940	20221010105557.flv20221010105557_003365_5_0.png	147	20221010105557	1	0	0	0	0	1	0	0
2	Danzu R.	2a	Jindo	4008	20221010110135.flv20221010110135_001145_5_0.png	150	20221010110135	1	0	0	0	0	1	0	0
2	Danzu R.	2a	Jindo	4009	20221010110135.flv20221010110135_001150_5_0.png	150	20221010110135	1	0	0	0	0	1	0	0
2	Danzu R.	2a	Jindo	4010	20221010110135.flv20221010110135_001180_6_0.png	150	20221010110135	1	0	0	0	0	0	1	0
2	Danzu R.	2a	Jindo	4011	20221010110135.flv20221010110135_001995_6_0.png	150	20221010110135	1	0	0	0	0	0	1	0
2	Danzu R.	2a	Jindo	4012	20221010110135.flv20221010110135_002000_6_0.png	150	20221010110135	1	0	0	0	0	0	1	0
2	Danzu R.	2a	Jindo	4013	20221010110135.flv20221010110135_002130_6_0.png	150	20221010110135	1	0	0	0	0	0	1	0
2	Danzu R.	2a	Jindo	4014	20221010110135.flv20221010110135_002135_6_0.png	150	20221010110135	1	0	0	0	0	0	1	0
2	Danzu R.	2a	Jindo	4015	20221010110135.flv20221010110135_002390_6_0.png	150	20221010110135	1	0	0	0	0	0	1	0
2	Danzu R.	2a	Jindo	4016	20221010110135.flv20221010110135_003220_6_0.png	150	20221010110135	1	0	0	0	0	0	1	0
2	Danzu R.	2a	Jindo	4035	20221010110713.flv20221010110713_000030_6_0.png	153	20221010110713	1	0	0	0	0	0	1	0
2	Danzu R.	2a	Jindo	4036	20221010110713.flv20221010110713_000400_6_0.png	153	20221010110713	1	0	0	0	0	0	1	0
2	Danzu R.	2a	Jindo	4037	20221010110713.flv20221010110713_000405_6_0.png	153	20221010110713	1	0	0	0	0	0	1	0
2	Danzu R.	2a	Jindo	4038	20221010110713.flv20221010110713_000435_6_0.png	153	20221010110713	1	0	0	0	0	0	1	0
2	Danzu R.	2a	Jindo	4039	20221010110713.flv20221010110713_001245_6_0.png	153	20221010110713	1	0	0	0	0	0	1	0
2	Danzu R.	2a	Jindo	4040	20221010110713.flv20221010110713_001250_6_0.png	153	20221010110713	1	0	0	0	0	0	1	0
2	Danzu R.	2a	Jindo	4041	20221010110713.flv20221010110713_001255_6_0.png	153	20221010110713	1	0	0	0	0	0	1	0
2	Danzu R.	2a	Jindo	4042	20221010110713.flv20221010110713_002550_6_0.png	153	20221010110713	1	0	0	0	0	0	1	0
2	Danzu R.	2a	Jindo	4043	20221010110713.flv20221010110713_002555_6_0.png	153	20221010110713	1	0	0	0	0	0	1	0
2	Danzu R.	2a	Jindo	4099	20221010111251.flv20221010111251_000180_6_0.png	156	20221010111251	1	0	0	0	0	0	1	0
2	Danzu R.	2a	Jindo	4100	20221010111251.flv20221010111251_000285_6_0.png	156	20221010111251	1	0	0	0	0	0	1	0
2	Danzu R.	2a	Jindo	4101	20221010111251.flv20221010111251_000290_6_0.png	156	20221010111251	1	0	0	0	0	0	1	0
2	Danzu R.	2a	Jindo	4102	20221010111251.flv20221010111251_001160_2_0.png	156	20221010111251	1	0	1	0	0	0	0	0
2	Danzu R.	2a	Jindo	4103	20221010111251.flv20221010111251_001165_2_0.png	156	20221010111251	1	0	1	0	0	0	0	0
2	Danzu R.	2a	Jindo	4104	20221010111251.flv20221010111251_002775_6_0.png	156	20221010111251	1	0	0	0	0	0	1	0
2	Danzu R.	2a	Jindo	4105	20221010111251.flv20221010111251_002780_6_0.png	156	20221010111251	1	0	0	0	0	0	1	0
2	Danzu R.	2a	Jindo	4106	20221010111251.flv20221010111251_002835_6_0.png	156	20221010111251	1	0	0	0	0	0	1	0
2	Danzu R.	2a	Jindo	4107	20221010111251.flv20221010111251_002840_6_0.png	156	20221010111251	1	0	0	0	0	0	1	0
2	Danzu R.	2a	Jindo	4108	20221010111251.flv20221010111251_002845_6_0.png	156	20221010111251	1	0	0	0	0	0	1	0
2	Danzu R.	2a	Jindo	4109	20221010111251.flv20221010111251_002850_6_0.png	156	20221010111251	1	0	0	0	0	0	1	0
2	Danzu R.	2a	Jindo	4110	20221010111251.flv20221010111251_002870_6_0.png	156	20221010111251	1	0	0	0	0	0	1	0
2	Danzu R.	2a	Jindo	4111	20221010111251.flv20221010111251_002875_6_0.png	156	20221010111251	1	0	0	0	0	0	1	0
2	Danzu R.	2a	Jindo	4130	20221010111829.flv20221010111829_000420_6_0.png	158	20221010111829	1	0	0	0	0	0	1	0
2	Danzu R.	2a	Jindo	4131	20221010111829.flv20221010111829_000425_6_0.png	158	20221010111829	1	0	0	0	0	0	1	0
2	Danzu R.	2a	Jindo	4132	20221010111829.flv20221010111829_001195_6_0.png	158	20221010111829	1	0	0	0	0	0	1	0
2	Danzu R.	2a	Jindo	4133	20221010111829.flv20221010111829_001200_6_0.png	158	20221010111829	1	0	0	0	0	0	1	0
2	Danzu R.	2a	Jindo	4134	20221010111829.flv20221010111829_001555_6_0.png	158	20221010111829	2	0	0	0	0	0	2	0
2	Danzu R.	2a	Jindo	4135	20221010111829.flv20221010111829_001560_6_0.png	158	20221010111829	2	0	0	0	0	0	2	0
2	Danzu R.	2a	Jindo	4136	20221010111829.flv20221010111829_001565_6_0.png	158	20221010111829	1	0	0	0	0	0	1	0
2	Danzu R.	2a	Jindo	4137	20221010111829.flv20221010111829_001760_5_0.png	158	20221010111829	1	0	0	0	0	1	0	0
2	Danzu R.	2a	Jindo	4138	20221010111829.flv20221010111829_001765_5_0.png	158	20221010111829	1	0	0	0	0	1	0	0
2	Danzu R.	2a	Jindo	4139	20221010111829.flv20221010111829_001770_5_0.png	158	20221010111829	1	0	0	0	0	1	0	0
2	Danzu R.	2a	Jindo	4167	20221010112407.flv20221010112407_001245_6_0.png	161	20221010112407	1	0	0	0	0	0	1	0
2	Danzu R.	2a	Jindo	4168	20221010112407.flv20221010112407_001250_6_0.png	161	20221010112407	1	0	0	0	0	0	1	0
2	Danzu R.	2a	Jindo	4169	20221010112407.flv20221010112407_001255_6_0.png	161	20221010112407	1	0	0	0	0	0	1	0
2	Danzu R.	2a	Jindo	4170	20221010112407.flv20221010112407_002100_6_0.png	161	20221010112407	1	0	0	0	0	0	1	0
2	Danzu R.	2a	Jindo	4171	20221010112407.flv20221010112407_002105_6_0.png	161	20221010112407	1	0	0	0	0	0	1	0
2	Danzu R.	2a	Jindo	4172	20221010112407.flv20221010112407_002110_6_0.png	161	20221010112407	1	0	0	0	0	0	1	0
2	Danzu R.	2a	Jindo	4173	20221010112407.flv20221010112407_002115_6_0.png	161	20221010112407	1	0	0	0	0	0	1	0
2	Danzu R.	2a	Jindo	4207	20221010112945.flv20221010112945_001010_6_0.png	164	20221010112945	1	0	0	0	0	0	1	0
2	Danzu R.	2a	Jindo	4208	20221010112945.flv20221010112945_001015_6_0.png	164	20221010112945	1	0	0	0	0	0	1	0
2	Danzu R.	2a	Jindo	4209	20221010112945.flv20221010112945_001020_6_0.png	164	20221010112945	1	0	0	0	0	0	1	0
2	Danzu R.	2a	Jindo	4210	20221010112945.flv20221010112945_001695_6_0.png	164	20221010112945	1	0	0	0	0	0	1	0
2	Danzu R.	2a	Jindo	4211	20221010112945.flv20221010112945_001700_6_0.png	164	20221010112945	1	0	0	0	0	0	1	0
2	Danzu R.	2a	Jindo	4212	20221010112945.flv20221010112945_001705_6_0.png	164	20221010112945	1	0	0	0	0	0	1	0
2	Danzu R.	2a	Jindo	4242	20221010113523.flv20221010113523_003090_6_0.png	167	20221010113523	1	0	0	0	0	0	1	0
2	Danzu R.	2a	Jindo	4243	20221010113523.flv20221010113523_003095_6_0.png	167	20221010113523	1	0	0	0	0	0	1	0
2	Danzu R.	2a	Jindo	4244	20221010113523.flv20221010113523_003100_6_0.png	167	20221010113523	1	0	0	0	0	0	1	0
2	Danzu R.	2a	Jindo	4292	20221010114102.flv20221010114102_002125_1_0.png	170	20221010114102	1	1	0	0	0	0	0	0
2	Danzu R.	2a	Jindo	4293	20221010114102.flv20221010114102_002130_1_0.png	170	20221010114102	1	1	0	0	0	0	0	0
2	Danzu R.	2a	Jindo	4294	20221010114102.flv20221010114102_002135_1_0.png	170	20221010114102	1	1	0	0	0	0	0	0
2	Danzu R.	2a	Jindo	4295	20221010114102.flv20221010114102_002410_6_0.png	170	20221010114102	1	0	0	0	0	0	1	0
2	Danzu R.	2a	Jindo	4296	20221010114102.flv20221010114102_002415_6_0.png	170	20221010114102	1	0	0	0	0	0	1	0
2	Danzu R.	2a	Jindo	4297	20221010114102.flv20221010114102_002420_6_0.png	170	20221010114102	1	0	0	0	0	0	1	0
2	Danzu R.	2a	Jindo	4298	20221010114102.flv20221010114102_002425_6_0.png	170	20221010114102	1	0	0	0	0	0	1	0
2	Danzu R.	2a	Jindo	4337	20221010114639.flv20221010114639_000415_6_0.png	173	20221010114639	1	0	0	0	0	0	1	0
2	Danzu R.	2a	Jindo	4338	20221010114639.flv20221010114639_000420_6_0.png	173	20221010114639	1	0	0	0	0	0	1	0
2	Danzu R.	2a	Jindo	4339	20221010114639.flv20221010114639_002930_6_0.png	173	20221010114639	1	0	0	0	0	0	1	0
2	Danzu R.	2a	Jindo	4340	20221010114639.flv20221010114639_002935_6_0.png	173	20221010114639	1	0	0	0	0	0	1	0
2	Danzu R.	2a	Jindo	4341	20221010114639.flv20221010114639_002940_6_0.png	173	20221010114639	1	0	0	0	0	0	1	0
2	Danzu R.	2a	Jindo	4342	20221010114639.flv20221010114639_003110_6_0.png	173	20221010114639	1	0	0	0	0	0	1	0
2	Danzu R.	2a	Jindo	4343	20221010114639.flv20221010114639_003115_6_0.png	173	20221010114639	1	0	0	0	0	0	1	0
2	Danzu R.	2a	Jindo	4344	20221010114639.flv20221010114639_003120_6_0.png	173	20221010114639	1	0	0	0	0	0	1	0
2	Danzu R.	2a	Jindo	4371	20221010115218.flv20221010115218_000265_6_0.png	176	20221010115218	1	0	0	0	0	0	1	0
2	Danzu R.	2a	Jindo	4372	20221010115218.flv20221010115218_000270_6_0.png	176	20221010115218	1	0	0	0	0	0	1	0
2	Danzu R.	2a	Jindo	4373	20221010115218.flv20221010115218_000275_6_0.png	176	20221010115218	1	0	0	0	0	0	1	0
2	Danzu R.	2a	Jindo	4374	20221010115218.flv20221010115218_000280_6_0.png	176	20221010115218	1	0	0	0	0	0	1	0
2	Danzu R.	2a	Jindo	4375	20221010115218.flv20221010115218_000845_6_0.png	176	20221010115218	1	0	0	0	0	0	1	0
2	Danzu R.	2a	Jindo	4376	20221010115218.flv20221010115218_000850_6_0.png	176	20221010115218	1	0	0	0	0	0	1	0
2	Danzu R.	2a	Jindo	4377	20221010115218.flv20221010115218_000855_6_0.png	176	20221010115218	1	0	0	0	0	0	1	0
2	Danzu R.	2a	Jindo	4378	20221010115218.flv20221010115218_000965_5_0.png	176	20221010115218	1	0	0	0	0	1	0	0
2	Danzu R.	2a	Jindo	4379	20221010115218.flv20221010115218_000970_5_0.png	176	20221010115218	1	0	0	0	0	1	0	0
2	Danzu R.	2a	Jindo	4380	20221010115218.flv20221010115218_000975_5_0.png	176	20221010115218	1	0	0	0	0	1	0	0
2	Danzu R.	2a	Jindo	4381	20221010115218.flv20221010115218_001330_6_0.png	176	20221010115218	1	0	0	0	0	0	1	0
2	Danzu R.	2a	Jindo	4382	20221010115218.flv20221010115218_001335_6_0.png	176	20221010115218	1	0	0	0	0	0	1	0
2	Danzu R.	2a	Jindo	4383	20221010115218.flv20221010115218_001340_6_0.png	176	20221010115218	1	0	0	0	0	0	1	0
2	Danzu R.	2a	Jindo	4384	20221010115218.flv20221010115218_003330_6_0.png	176	20221010115218	1	0	0	0	0	0	1	0
2	Danzu R.	2a	Jindo	4385	20221010115218.flv20221010115218_003335_6_0.png	176	20221010115218	1	0	0	0	0	0	1	0
2	Danzu R.	2a	Jindo	4386	20221010115218.flv20221010115218_003340_6_0.png	176	20221010115218	1	0	0	0	0	0	1	0
2	Danzu R.	2a	Jindo	4387	20221010115218.flv20221010115218_003345_6_0.png	176	20221010115218	1	0	0	0	0	0	1	0
2	Danzu R.	2a	Jindo	4456	20221010115756.flv20221010115756_000655_6_0.png	178	20221010115756	1	0	0	0	0	0	1	0
2	Danzu R.	2a	Jindo	4457	20221010115756.flv20221010115756_000660_6_0.png	178	20221010115756	1	0	0	0	0	0	1	0
2	Danzu R.	2a	Jindo	4458	20221010115756.flv20221010115756_000665_6_0.png	178	20221010115756	1	0	0	0	0	0	1	0
2	Danzu R.	2a	Jindo	4459	20221010115756.flv20221010115756_001285_6_0.png	178	20221010115756	1	0	0	0	0	0	1	0
2	Danzu R.	2a	Jindo	4460	20221010115756.flv20221010115756_001290_6_0.png	178	20221010115756	1	0	0	0	0	0	1	0
2	Danzu R.	2a	Jindo	4461	20221010115756.flv20221010115756_001295_6_0.png	178	20221010115756	1	0	0	0	0	0	1	0
2	Danzu R.	2a	Jindo	4462	20221010115756.flv20221010115756_001300_6_0.png	178	20221010115756	1	0	0	0	0	0	1	0
2	Danzu R.	2a	Jindo	4463	20221010115756.flv20221010115756_002375_6_0.png	178	20221010115756	1	0	0	0	0	0	1	0
2	Danzu R.	2a	Jindo	4464	20221010115756.flv20221010115756_002380_6_0.png	178	20221010115756	1	0	0	0	0	0	1	0
2	Danzu R.	2a	Jindo	4465	20221010115756.flv20221010115756_002385_6_0.png	178	20221010115756	1	0	0	0	0	0	1	0
2	Danzu R.	2a	Jindo	4466	20221010115756.flv20221010115756_003155_1_0.png	178	20221010115756	1	1	0	0	0	0	0	0
2	Danzu R.	2a	Jindo	4467	20221010115756.flv20221010115756_003160_1_0.png	178	20221010115756	1	1	0	0	0	0	0	0
2	Danzu R.	2a	Jindo	4468	20221010115756.flv20221010115756_003170_1_0.png	178	20221010115756	1	1	0	0	0	0	0	0
2	Danzu R.	2a	Jindo	4469	20221010115756.flv20221010115756_003175_1_0.png	178	20221010115756	1	1	0	0	0	0	0	0
2	Danzu R.	2a	Jindo	4513	20221010121450.flv20221010121450_000675_6_0.png	183	20221010121450	1	0	0	0	0	0	1	0
2	Danzu R.	2a	Jindo	4514	20221010121450.flv20221010121450_000680_6_0.png	183	20221010121450	1	0	0	0	0	0	1	0
2	Danzu R.	2a	Jindo	4515	20221010121450.flv20221010121450_000685_6_0.png	183	20221010121450	1	0	0	0	0	0	1	0
2	Danzu R.	2a	Jindo	4516	20221010121450.flv20221010121450_000690_6_0.png	183	20221010121450	1	0	0	0	0	0	1	0
2	Danzu R.	2a	Jindo	4517	20221010121450.flv20221010121450_000695_6_0.png	183	20221010121450	1	0	0	0	0	0	1	0
2	Danzu R.	2a	Jindo	4518	20221010121450.flv20221010121450_001495_4_0.png	183	20221010121450	1	0	0	0	1	0	0	0
2	Danzu R.	2a	Jindo	4519	20221010121450.flv20221010121450_001500_4_0.png	183	20221010121450	1	0	0	0	1	0	0	0
2	Danzu R.	2a	Jindo	4520	20221010121450.flv20221010121450_001620_6_0.png	183	20221010121450	1	0	0	0	0	0	1	0
2	Danzu R.	2a	Jindo	4521	20221010121450.flv20221010121450_001625_6_0.png	183	20221010121450	1	0	0	0	0	0	1	0
2	Danzu R.	2a	Jindo	4522	20221010121450.flv20221010121450_001630_6_0.png	183	20221010121450	1	0	0	0	0	0	1	0
2	Danzu R.	2a	Jindo	4523	20221010121450.flv20221010121450_001635_6_0.png	183	20221010121450	1	0	0	0	0	0	1	0
2	Danzu R.	2a	Jindo	4524	20221010121450.flv20221010121450_001640_6_0.png	183	20221010121450	1	0	0	0	0	0	1	0
2	Danzu R.	2a	Jindo	4525	20221010121450.flv20221010121450_002060_6_0.png	183	20221010121450	1	0	0	0	0	0	1	0
2	Danzu R.	2a	Jindo	4526	20221010121450.flv20221010121450_002065_6_0.png	183	20221010121450	1	0	0	0	0	0	1	0
2	Danzu R.	2a	Jindo	4527	20221010121450.flv20221010121450_002070_6_0.png	183	20221010121450	1	0	0	0	0	0	1	0
2	Danzu R.	2a	Jindo	4528	20221010121450.flv20221010121450_002075_6_0.png	183	20221010121450	1	0	0	0	0	0	1	0
2	Danzu R.	2a	Jindo	4529	20221010121450.flv20221010121450_002080_6_0.png	183	20221010121450	1	0	0	0	0	0	1	0
2	Danzu R.	2a	Jindo	4530	20221010121450.flv20221010121450_002245_6_0.png	183	20221010121450	1	0	0	0	0	0	1	0
2	Danzu R.	2a	Jindo	4531	20221010121450.flv20221010121450_002250_6_0.png	183	20221010121450	1	0	0	0	0	0	1	0
2	Danzu R.	2a	Jindo	4532	20221010121450.flv20221010121450_002255_6_0.png	183	20221010121450	1	0	0	0	0	0	1	0
2	Danzu R.	2a	Jindo	4533	20221010121450.flv20221010121450_002260_6_0.png	183	20221010121450	1	0	0	0	0	0	1	0
2	Danzu R.	2a	Jindo	4534	20221010121450.flv20221010121450_002265_6_0.png	183	20221010121450	1	0	0	0	0	0	1	0
2	Danzu R.	2a	Jindo	4535	20221010121450.flv20221010121450_002270_6_0.png	183	20221010121450	1	0	0	0	0	0	1	0
2	Danzu R.	2a	Jindo	4536	20221010121450.flv20221010121450_002275_6_0.png	183	20221010121450	1	0	0	0	0	0	1	0
2	Danzu R.	2a	Jindo	4634	20221010123144.flv20221010123144_001120_6_0.png	188	20221010123144	1	0	0	0	0	0	1	0
2	Danzu R.	2a	Jindo	4635	20221010123144.flv20221010123144_001125_6_0.png	188	20221010123144	1	0	0	0	0	0	1	0
2	Danzu R.	2a	Jindo	4636	20221010123144.flv20221010123144_001130_6_0.png	188	20221010123144	1	0	0	0	0	0	1	0
2	Danzu R.	2a	Jindo	4637	20221010123144.flv20221010123144_001135_6_0.png	188	20221010123144	1	0	0	0	0	0	1	0
2	Danzu R.	2a	Jindo	4638	20221010124838.flv20221010124838_001550_6_0.png	189	20221010124838	1	0	0	0	0	0	1	0
2	Danzu R.	2a	Jindo	4639	20221010124838.flv20221010124838_001555_6_0.png	189	20221010124838	1	0	0	0	0	0	1	0
2	Danzu R.	2a	Jindo	4640	20221010124838.flv20221010124838_001560_6_0.png	189	20221010124838	1	0	0	0	0	0	1	0
2	Danzu R.	2a	Jindo	4641	20221010124838.flv20221010124838_001565_6_0.png	189	20221010124838	1	0	0	0	0	0	1	0
2	Danzu R.	2a	Jindo	4642	20221010124838.flv20221010124838_001570_6_0.png	189	20221010124838	1	0	0	0	0	0	1	0
2	Danzu R.	2a	Jindo	4643	20221010124838.flv20221010124838_001575_6_0.png	189	20221010124838	1	0	0	0	0	0	1	0
2	Danzu R.	2a	Jindo	4644	20221010124838.flv20221010124838_001595_5_0.png	189	20221010124838	1	0	0	0	0	1	0	0
2	Danzu R.	2a	Jindo	4645	20221010124838.flv20221010124838_001600_5_0.png	189	20221010124838	1	0	0	0	0	1	0	0
2	Danzu R.	2a	Jindo	4646	20221010124838.flv20221010124838_001605_5_0.png	189	20221010124838	1	0	0	0	0	1	0	0
2	Danzu R.	2a	Jindo	4647	20221010124838.flv20221010124838_001610_5_0.png	189	20221010124838	1	0	0	0	0	1	0	0
2	Danzu R.	2a	Jindo	4648	20221010124838.flv20221010124838_001615_5_0.png	189	20221010124838	1	0	0	0	0	1	0	0
2	Danzu R.	2a	Jindo	4649	20221010124838.flv20221010124838_001620_5_0.png	189	20221010124838	1	0	0	0	0	1	0	0
2	Danzu R.	2a	Jindo	4650	20221010124838.flv20221010124838_002865_6_0.png	189	20221010124838	1	0	0	0	0	0	1	0
2	Danzu R.	2a	Jindo	4651	20221010124838.flv20221010124838_002870_6_0.png	189	20221010124838	1	0	0	0	0	0	1	0
2	Danzu R.	2a	Jindo	4652	20221010124838.flv20221010124838_002875_6_0.png	189	20221010124838	1	0	0	0	0	0	1	0
2	Danzu R.	2a	Jindo	4653	20221010124838.flv20221010124838_002880_6_0.png	189	20221010124838	1	0	0	0	0	0	1	0
2	Danzu R.	2a	Jindo	4654	20221010124838.flv20221010124838_002885_6_0.png	189	20221010124838	1	0	0	0	0	0	1	0
2	Danzu R.	2a	Jindo	4666	20221010130532.flv20221010130532_003205_5_0.png	191	20221010130532	1	0	0	0	0	1	0	0
2	Danzu R.	2a	Jindo	4667	20221010130532.flv20221010130532_003210_5_0.png	191	20221010130532	1	0	0	0	0	1	0	0
2	Danzu R.	2a	Jindo	4668	20221010130532.flv20221010130532_003215_5_0.png	191	20221010130532	1	0	0	0	0	1	0	0
2	Danzu R.	2a	Jindo	4669	20221010130532.flv20221010130532_003220_5_0.png	191	20221010130532	1	0	0	0	0	1	0	0
2	Danzu R.	2a	Jindo	4670	20221010130532.flv20221010130532_003225_5_0.png	191	20221010130532	1	0	0	0	0	1	0	0
2	Danzu R.	2a	Jindo	4671	20221010130532.flv20221010130532_003230_5_0.png	191	20221010130532	1	0	0	0	0	1	0	0
2	Danzu R.	2a	Jindo	4672	20221010130532.flv20221010130532_003235_5_0.png	191	20221010130532	1	0	0	0	0	1	0	0
2	Danzu R.	2a	Jindo	4673	20221010130532.flv20221010130532_003240_5_0.png	191	20221010130532	1	0	0	0	0	1	0	0
2	Danzu R.	2a	Jindo	4713	20221010132804.flv20221010132804_002055_6_0.png	196	20221010132804	1	0	0	0	0	0	1	0
2	Danzu R.	2a	Jindo	4714	20221010132804.flv20221010132804_002060_6_0.png	196	20221010132804	1	0	0	0	0	0	1	0
2	Danzu R.	2a	Jindo	4715	20221010132804.flv20221010132804_002065_6_0.png	196	20221010132804	1	0	0	0	0	0	1	0
2	Danzu R.	2a	Jindo	4716	20221010132804.flv20221010132804_002070_6_0.png	196	20221010132804	1	0	0	0	0	0	1	0
2	Danzu R.	2a	Jindo	4717	20221010134458.flv20221010134458_000340_6_0.png	197	20221010134458	1	0	0	0	0	0	1	0
2	Danzu R.	2a	Jindo	4718	20221010134458.flv20221010134458_000345_6_0.png	197	20221010134458	1	0	0	0	0	0	1	0
2	Danzu R.	2a	Jindo	4719	20221010134458.flv20221010134458_000350_6_0.png	197	20221010134458	1	0	0	0	0	0	1	0
2	Danzu R.	2a	Jindo	4720	20221010134458.flv20221010134458_000355_6_0.png	197	20221010134458	1	0	0	0	0	0	1	0
2	Danzu R.	2a	Jindo	4721	20221010134458.flv20221010134458_000360_6_0.png	197	20221010134458	1	0	0	0	0	0	1	0
2	Danzu R.	2a	Jindo	4722	20221010134458.flv20221010134458_000365_6_0.png	197	20221010134458	1	0	0	0	0	0	1	0
2	Danzu R.	2a	Jindo	4723	20221010134458.flv20221010134458_000370_6_0.png	197	20221010134458	1	0	0	0	0	0	1	0
2	Danzu R.	2a	Jindo	4724	20221010134458.flv20221010134458_001340_6_0.png	197	20221010134458	1	0	0	0	0	0	1	0
2	Danzu R.	2a	Jindo	4725	20221010134458.flv20221010134458_001345_6_0.png	197	20221010134458	1	0	0	0	0	0	1	0
2	Danzu R.	2a	Jindo	4726	20221010134458.flv20221010134458_001350_6_0.png	197	20221010134458	1	0	0	0	0	0	1	0
2	Danzu R.	2a	Jindo	4727	20221010134458.flv20221010134458_001355_6_0.png	197	20221010134458	1	0	0	0	0	0	1	0
2	Danzu R.	2a	Jindo	4728	20221010134458.flv20221010134458_001360_6_0.png	197	20221010134458	1	0	0	0	0	0	1	0
2	Danzu R.	2a	Jindo	4729	20221010134458.flv20221010134458_001365_6_0.png	197	20221010134458	1	0	0	0	0	0	1	0
2	Danzu R.	2a	Jindo	4730	20221010134458.flv20221010134458_001370_6_0.png	197	20221010134458	1	0	0	0	0	0	1	0
2	Danzu R.	2a	Jindo	4731	20221010135036.flv20221010135036_001475_6_0.png	198	20221010135036	1	0	0	0	0	0	1	0
2	Danzu R.	2a	Jindo	4732	20221010135036.flv20221010135036_001480_6_0.png	198	20221010135036	1	0	0	0	0	0	1	0
2	Danzu R.	2a	Jindo	4733	20221010135036.flv20221010135036_001485_6_0.png	198	20221010135036	1	0	0	0	0	0	1	0
2	Danzu R.	2a	Jindo	4734	20221010135036.flv20221010135036_001490_6_0.png	198	20221010135036	1	0	0	0	0	0	1	0
2	Danzu R.	2a	Jindo	4735	20221010135036.flv20221010135036_001495_6_0.png	198	20221010135036	1	0	0	0	0	0	1	0
2	Danzu R.	2a	Jindo	4784	20221123100153.flv20221123100153_000655_6_0.png	201	20221123100153	1	0	0	0	0	0	1	0
2	Danzu R.	2a	Jindo	4785	20221123100153.flv20221123100153_000660_6_0.png	201	20221123100153	1	0	0	0	0	0	1	0
2	Danzu R.	2a	Jindo	4786	20221123100153.flv20221123100153_000665_6_0.png	201	20221123100153	1	0	0	0	0	0	1	0
2	Danzu R.	2a	Jindo	4787	20221123100153.flv20221123100153_000670_6_0.png	201	20221123100153	1	0	0	0	0	0	1	0
2	Danzu R.	2a	Jindo	4788	20221123100153.flv20221123100153_000675_6_0.png	201	20221123100153	1	0	0	0	0	0	1	0
2	Danzu R.	2a	Jindo	4789	20221123100153.flv20221123100153_000680_6_0.png	201	20221123100153	1	0	0	0	0	0	1	0
2	Danzu R.	2a	Jindo	4790	20221123100153.flv20221123100153_000725_6_0.png	201	20221123100153	1	0	0	0	0	0	1	0
2	Danzu R.	2a	Jindo	4791	20221123100153.flv20221123100153_000730_6_0.png	201	20221123100153	1	0	0	0	0	0	1	0
2	Danzu R.	2a	Jindo	4792	20221123100153.flv20221123100153_000735_6_0.png	201	20221123100153	1	0	0	0	0	0	1	0
2	Danzu R.	2a	Jindo	4793	20221123100153.flv20221123100153_000740_6_0.png	201	20221123100153	1	0	0	0	0	0	1	0
2	Danzu R.	2a	Jindo	4794	20221123100153.flv20221123100153_000745_6_0.png	201	20221123100153	1	0	0	0	0	0	1	0
2	Danzu R.	2a	Jindo	4795	20221123100153.flv20221123100153_000750_6_0.png	201	20221123100153	1	0	0	0	0	0	1	0
2	Danzu R.	2a	Jindo	6441	20221123143153.flv20221123143153_000235_6_0.png	256	20221123143153	1	0	0	0	0	0	1	0
2	Danzu R.	2a	Jindo	6442	20221123143153.flv20221123143153_000240_6_0.png	256	20221123143153	1	0	0	0	0	0	1	0
2	Danzu R.	2a	Jindo	6443	20221123143153.flv20221123143153_000245_6_0.png	256	20221123143153	1	0	0	0	0	0	1	0
2	Danzu R.	2a	Jindo	6596	20221123150152.flv20221123150152_000460_4_0.png	264	20221123150152	1	0	0	0	1	0	0	0
2	Danzu R.	2a	Jindo	6597	20221123150152.flv20221123150152_000465_4_0.png	264	20221123150152	1	0	0	0	1	0	0	0
2	Danzu R.	2a	Jindo	6598	20221123150152.flv20221123150152_000470_4_0.png	264	20221123150152	1	0	0	0	1	0	0	0
2	Danzu R.	2a	Jindo	6599	20221123150152.flv20221123150152_000475_4_0.png	264	20221123150152	1	0	0	0	1	0	0	0
2	Danzu R.	2a	Jindo	6600	20221123150152.flv20221123150152_000725_6_0.png	264	20221123150152	1	0	0	0	0	0	1	0
2	Danzu R.	2a	Jindo	6601	20221123150152.flv20221123150152_000730_6_0.png	264	20221123150152	1	0	0	0	0	0	1	0
2	Danzu R.	2a	Jindo	6602	20221123150152.flv20221123150152_000735_6_0.png	264	20221123150152	1	0	0	0	0	0	1	0
2	Danzu R.	2a	Jindo	6603	20221123150152.flv20221123150152_000740_6_0.png	264	20221123150152	1	0	0	0	0	0	1	0
2	Danzu R.	2a	Jindo	6604	20221123150152.flv20221123150152_000745_6_0.png	264	20221123150152	1	0	0	0	0	0	1	0
2	Danzu R.	2b	Kamidanzu	1016	20221007123133_b.flv20221007123133_b_000190_7_0.png	53	20221007123133_b	1	0	0	0	0	0	0	1
2	Danzu R.	2b	Kamidanzu	1017	20221007123133_b.flv20221007123133_b_000195_7_0.png	53	20221007123133_b	1	0	0	0	0	0	0	1
2	Danzu R.	2b	Kamidanzu	1018	20221007123133_b.flv20221007123133_b_000520_6_0.png	53	20221007123133_b	1	0	0	0	0	0	1	0
2	Danzu R.	2b	Kamidanzu	1019	20221007123133_b.flv20221007123133_b_000525_6_0.png	53	20221007123133_b	1	0	0	0	0	0	1	0
2	Danzu R.	2b	Kamidanzu	1020	20221007123133_b.flv20221007123133_b_000530_6_0.png	53	20221007123133_b	1	0	0	0	0	0	1	0
2	Danzu R.	2b	Kamidanzu	1021	20221007123133_b.flv20221007123133_b_000535_6_0.png	53	20221007123133_b	1	0	0	0	0	0	1	0
2	Danzu R.	2b	Kamidanzu	1022	20221007123133_b.flv20221007123133_b_000540_6_0.png	53	20221007123133_b	1	0	0	0	0	0	1	0
2	Danzu R.	2b	Kamidanzu	1023	20221007123133_b.flv20221007123133_b_000545_6_0.png	53	20221007123133_b	1	0	0	0	0	0	1	0
2	Danzu R.	2b	Kamidanzu	1024	20221007123133_b.flv20221007123133_b_000550_6_0.png	53	20221007123133_b	1	0	0	0	0	0	1	0
2	Danzu R.	2b	Kamidanzu	1025	20221007123133_b.flv20221007123133_b_000555_6_0.png	53	20221007123133_b	1	0	0	0	0	0	1	0
2	Danzu R.	2b	Kamidanzu	1525	20221007125049_b.flv20221007125049_b_000770_6_0.png	62	20221007125049_b	1	0	0	0	0	0	1	0
2	Danzu R.	2b	Kamidanzu	1526	20221007125049_b.flv20221007125049_b_000775_6_0.png	62	20221007125049_b	1	0	0	0	0	0	1	0
2	Danzu R.	2b	Kamidanzu	1527	20221007125049_b.flv20221007125049_b_000905_5_0.png	62	20221007125049_b	1	0	0	0	0	1	0	0
2	Danzu R.	2b	Kamidanzu	1528	20221007125049_b.flv20221007125049_b_000910_5_0.png	62	20221007125049_b	1	0	0	0	0	1	0	0
2	Danzu R.	2b	Kamidanzu	1529	20221007125049_b.flv20221007125049_b_000915_5_0.png	62	20221007125049_b	1	0	0	0	0	1	0	0
2	Danzu R.	2b	Kamidanzu	1530	20221007125049_b.flv20221007125049_b_001025_2_0.png	62	20221007125049_b	1	0	1	0	0	0	0	0
2	Danzu R.	2b	Kamidanzu	1531	20221007125049_b.flv20221007125049_b_001030_2_0.png	62	20221007125049_b	1	0	1	0	0	0	0	0
2	Danzu R.	2b	Kamidanzu	1532	20221007125049_b.flv20221007125049_b_001035_2_0.png	62	20221007125049_b	1	0	1	0	0	0	0	0
2	Danzu R.	2b	Kamidanzu	1533	20221007125049_b.flv20221007125049_b_001040_2_0.png	62	20221007125049_b	1	0	1	0	0	0	0	0
2	Danzu R.	2b	Kamidanzu	1534	20221007125049_b.flv20221007125049_b_001080_6_0.png	62	20221007125049_b	1	0	0	0	0	0	1	0
2	Danzu R.	2b	Kamidanzu	1535	20221007125049_b.flv20221007125049_b_001085_6_0.png	62	20221007125049_b	1	0	0	0	0	0	1	0
2	Danzu R.	2b	Kamidanzu	1536	20221007125049_b.flv20221007125049_b_001090_6_0.png	62	20221007125049_b	1	0	0	0	0	0	1	0
2	Danzu R.	2b	Kamidanzu	1537	20221007125049_b.flv20221007125049_b_001095_6_0.png	62	20221007125049_b	1	0	0	0	0	0	1	0
2	Danzu R.	2b	Kamidanzu	1538	20221007125049_b.flv20221007125049_b_001125_4_0.png	62	20221007125049_b	1	0	0	0	1	0	0	0
2	Danzu R.	2b	Kamidanzu	1539	20221007125049_b.flv20221007125049_b_001130_4_0.png	62	20221007125049_b	1	0	0	0	1	0	0	0
2	Danzu R.	2b	Kamidanzu	1540	20221007125049_b.flv20221007125049_b_001135_4_0.png	62	20221007125049_b	1	0	0	0	1	0	0	0
2	Danzu R.	2b	Kamidanzu	1541	20221007125049_b.flv20221007125049_b_001140_4_0.png	62	20221007125049_b	1	0	0	0	1	0	0	0
2	Danzu R.	2b	Kamidanzu	1542	20221007125049_b.flv20221007125049_b_001235_5_0.png	62	20221007125049_b	1	0	0	0	0	1	0	0
2	Danzu R.	2b	Kamidanzu	1543	20221007125049_b.flv20221007125049_b_001240_5_0.png	62	20221007125049_b	1	0	0	0	0	1	0	0
2	Danzu R.	2b	Kamidanzu	1544	20221007125049_b.flv20221007125049_b_001245_5_0.png	62	20221007125049_b	1	0	0	0	0	1	0	0
2	Danzu R.	2b	Kamidanzu	1545	20221007125049_b.flv20221007125049_b_001250_5_0.png	62	20221007125049_b	1	0	0	0	0	1	0	0
2	Danzu R.	2b	Kamidanzu	1546	20221007125049_b.flv20221007125049_b_001595_5_0.png	62	20221007125049_b	1	0	0	0	0	1	0	0
2	Danzu R.	2b	Kamidanzu	1547	20221007125049_b.flv20221007125049_b_001600_5_0.png	62	20221007125049_b	1	0	0	0	0	1	0	0
2	Danzu R.	2b	Kamidanzu	1548	20221007125049_b.flv20221007125049_b_001605_5_0.png	62	20221007125049_b	1	0	0	0	0	1	0	0
2	Danzu R.	2b	Kamidanzu	1549	20221007125049_b.flv20221007125049_b_001610_5_0.png	62	20221007125049_b	1	0	0	0	0	1	0	0
2	Danzu R.	2b	Kamidanzu	1550	20221007125049_b.flv20221007125049_b_002495_2_0.png	62	20221007125049_b	1	0	1	0	0	0	0	0
2	Danzu R.	2b	Kamidanzu	1551	20221007125049_b.flv20221007125049_b_002500_2_0.png	62	20221007125049_b	1	0	1	0	0	0	0	0
2	Danzu R.	2b	Kamidanzu	1552	20221007125049_b.flv20221007125049_b_002505_2_0.png	62	20221007125049_b	1	0	1	0	0	0	0	0
2	Danzu R.	2b	Kamidanzu	1553	20221007125049_b.flv20221007125049_b_002510_2_0.png	62	20221007125049_b	1	0	1	0	0	0	0	0
2	Danzu R.	2b	Kamidanzu	1554	20221007125049_b.flv20221007125049_b_002945_5_0.png	62	20221007125049_b	1	0	0	0	0	1	0	0
2	Danzu R.	2b	Kamidanzu	1555	20221007125049_b.flv20221007125049_b_002950_5_0.png	62	20221007125049_b	1	0	0	0	0	1	0	0
2	Danzu R.	2b	Kamidanzu	1556	20221007125049_b.flv20221007125049_b_002955_5_0.png	62	20221007125049_b	1	0	0	0	0	1	0	0
2	Danzu R.	2b	Kamidanzu	1557	20221007125049_b.flv20221007125049_b_002960_5_0.png	62	20221007125049_b	1	0	0	0	0	1	0	0
2	Danzu R.	2b	Kamidanzu	1558	20221007125049_b.flv20221007125049_b_002960_5_1.png	62	20221007125049_b	1	0	0	0	0	1	0	0
2	Danzu R.	2b	Kamidanzu	1559	20221007125049_b.flv20221007125049_b_002965_5_0.png	62	20221007125049_b	1	0	0	0	0	1	0	0
2	Danzu R.	2b	Kamidanzu	1560	20221007125049_b.flv20221007125049_b_002975_6_0.png	62	20221007125049_b	1	0	0	0	0	0	1	0
2	Danzu R.	2b	Kamidanzu	1561	20221007125049_b.flv20221007125049_b_002980_6_0.png	62	20221007125049_b	1	0	0	0	0	0	1	0
2	Danzu R.	2b	Kamidanzu	1562	20221007125049_b.flv20221007125049_b_002985_6_0.png	62	20221007125049_b	1	0	0	0	0	0	1	0
2	Danzu R.	2b	Kamidanzu	1758	20221007125634_c.flv20221007125634_c_000200_6_0.png	66	20221007125634_c	1	0	0	0	0	0	1	0
2	Danzu R.	2b	Kamidanzu	1759	20221007125634_c.flv20221007125634_c_000205_6_0.png	66	20221007125634_c	1	0	0	0	0	0	1	0
2	Danzu R.	2b	Kamidanzu	1760	20221007125634_c.flv20221007125634_c_000210_6_0.png	66	20221007125634_c	1	0	0	0	0	0	1	0
2	Danzu R.	2b	Kamidanzu	1761	20221007125634_c.flv20221007125634_c_000215_6_0.png	66	20221007125634_c	1	0	0	0	0	0	1	0
2	Danzu R.	2b	Kamidanzu	1762	20221007125634_c.flv20221007125634_c_000325_5_0.png	66	20221007125634_c	1	0	0	0	0	1	0	0
2	Danzu R.	2b	Kamidanzu	1763	20221007125634_c.flv20221007125634_c_000330_5_0.png	66	20221007125634_c	1	0	0	0	0	1	0	0
2	Danzu R.	2b	Kamidanzu	1764	20221007125634_c.flv20221007125634_c_000335_5_0.png	66	20221007125634_c	1	0	0	0	0	1	0	0
2	Danzu R.	2b	Kamidanzu	1765	20221007125634_c.flv20221007125634_c_000885_4_0.png	66	20221007125634_c	1	0	0	0	1	0	0	0
2	Danzu R.	2b	Kamidanzu	1766	20221007125634_c.flv20221007125634_c_000890_4_0.png	66	20221007125634_c	1	0	0	0	1	0	0	0
2	Danzu R.	2b	Kamidanzu	1767	20221007125634_c.flv20221007125634_c_000895_4_0.png	66	20221007125634_c	1	0	0	0	1	0	0	0
2	Danzu R.	2b	Kamidanzu	1768	20221007125634_c.flv20221007125634_c_000900_4_0.png	66	20221007125634_c	1	0	0	0	1	0	0	0
2	Danzu R.	2b	Kamidanzu	1769	20221007125634_c.flv20221007125634_c_000905_4_0.png	66	20221007125634_c	1	0	0	0	1	0	0	0
2	Danzu R.	2b	Kamidanzu	1770	20221007125634_c.flv20221007125634_c_000910_4_0.png	66	20221007125634_c	1	0	0	0	1	0	0	0
2	Danzu R.	2b	Kamidanzu	1771	20221007125634_c.flv20221007125634_c_000920_5_0.png	66	20221007125634_c	1	0	0	0	0	1	0	0
2	Danzu R.	2b	Kamidanzu	1772	20221007125634_c.flv20221007125634_c_000925_5_0.png	66	20221007125634_c	1	0	0	0	0	1	0	0
2	Danzu R.	2b	Kamidanzu	1773	20221007125634_c.flv20221007125634_c_000930_5_0.png	66	20221007125634_c	1	0	0	0	0	1	0	0
2	Danzu R.	2b	Kamidanzu	1774	20221007125634_c.flv20221007125634_c_001540_1_0.png	66	20221007125634_c	1	1	0	0	0	0	0	0
2	Danzu R.	2b	Kamidanzu	1775	20221007125634_c.flv20221007125634_c_001545_1_0.png	66	20221007125634_c	1	1	0	0	0	0	0	0
2	Danzu R.	2b	Kamidanzu	1776	20221007125634_c.flv20221007125634_c_001550_1_0.png	66	20221007125634_c	1	1	0	0	0	0	0	0
2	Danzu R.	2b	Kamidanzu	1777	20221007125634_c.flv20221007125634_c_001555_1_0.png	66	20221007125634_c	1	1	0	0	0	0	0	0
2	Danzu R.	2b	Kamidanzu	1778	20221007125634_c.flv20221007125634_c_001560_1_0.png	66	20221007125634_c	1	1	0	0	0	0	0	0
2	Danzu R.	2b	Kamidanzu	1779	20221007125634_c.flv20221007125634_c_001565_1_0.png	66	20221007125634_c	1	1	0	0	0	0	0	0
2	Danzu R.	2b	Kamidanzu	1780	20221007125634_c.flv20221007125634_c_001570_1_0.png	66	20221007125634_c	1	1	0	0	0	0	0	0
2	Danzu R.	2b	Kamidanzu	1781	20221007125634_c.flv20221007125634_c_001575_1_0.png	66	20221007125634_c	1	1	0	0	0	0	0	0
2	Danzu R.	2b	Kamidanzu	1782	20221007125634_c.flv20221007125634_c_001580_1_0.png	66	20221007125634_c	1	1	0	0	0	0	0	0
2	Danzu R.	2b	Kamidanzu	1783	20221007125634_c.flv20221007125634_c_001585_1_0.png	66	20221007125634_c	1	1	0	0	0	0	0	0
2	Danzu R.	2b	Kamidanzu	1784	20221007125634_c.flv20221007125634_c_001590_1_0.png	66	20221007125634_c	1	1	0	0	0	0	0	0
2	Danzu R.	2b	Kamidanzu	1785	20221007125634_c.flv20221007125634_c_003110_4_0.png	66	20221007125634_c	1	0	0	0	1	0	0	0
2	Danzu R.	2b	Kamidanzu	1786	20221007125634_c.flv20221007125634_c_003115_4_0.png	66	20221007125634_c	1	0	0	0	1	0	0	0
2	Danzu R.	2b	Kamidanzu	1787	20221007125634_c.flv20221007125634_c_003120_4_0.png	66	20221007125634_c	1	0	0	0	1	0	0	0
2	Danzu R.	2b	Kamidanzu	1788	20221007125634_c.flv20221007125634_c_003125_4_0.png	66	20221007125634_c	1	0	0	0	1	0	0	0
2	Danzu R.	2b	Kamidanzu	1789	20221007125634_c.flv20221007125634_c_003130_4_0.png	66	20221007125634_c	1	0	0	0	1	0	0	0
2	Danzu R.	2b	Kamidanzu	1919	20221007130209_a.flv20221007130209_a_000040_6_0.png	70	20221007130209_a	1	0	0	0	0	0	1	0
2	Danzu R.	2b	Kamidanzu	1920	20221007130209_a.flv20221007130209_a_000045_6_0.png	70	20221007130209_a	1	0	0	0	0	0	1	0
2	Danzu R.	2b	Kamidanzu	1921	20221007130209_a.flv20221007130209_a_000050_6_0.png	70	20221007130209_a	1	0	0	0	0	0	1	0
2	Danzu R.	2b	Kamidanzu	1922	20221007130209_a.flv20221007130209_a_000055_6_0.png	70	20221007130209_a	1	0	0	0	0	0	1	0
2	Danzu R.	2b	Kamidanzu	1923	20221007130209_a.flv20221007130209_a_000060_6_0.png	70	20221007130209_a	1	0	0	0	0	0	1	0
2	Danzu R.	2b	Kamidanzu	1924	20221007130209_a.flv20221007130209_a_000065_6_0.png	70	20221007130209_a	1	0	0	0	0	0	1	0
2	Danzu R.	2b	Kamidanzu	1925	20221007130209_a.flv20221007130209_a_000080_5_0.png	70	20221007130209_a	1	0	0	0	0	1	0	0
2	Danzu R.	2b	Kamidanzu	1926	20221007130209_a.flv20221007130209_a_000085_5_0.png	70	20221007130209_a	2	0	0	0	0	2	0	0
2	Danzu R.	2b	Kamidanzu	1927	20221007130209_a.flv20221007130209_a_000115_5_0.png	70	20221007130209_a	1	0	0	0	0	1	0	0
2	Danzu R.	2b	Kamidanzu	1928	20221007130209_a.flv20221007130209_a_000120_5_0.png	70	20221007130209_a	1	0	0	0	0	1	0	0
2	Danzu R.	2b	Kamidanzu	1929	20221007130209_a.flv20221007130209_a_000125_5_0.png	70	20221007130209_a	1	0	0	0	0	1	0	0
2	Danzu R.	2b	Kamidanzu	1930	20221007130209_a.flv20221007130209_a_000130_5_0.png	70	20221007130209_a	1	0	0	0	0	1	0	0
2	Danzu R.	2b	Kamidanzu	1931	20221007130209_a.flv20221007130209_a_000265_6_0.png	70	20221007130209_a	1	0	0	0	0	0	1	0
2	Danzu R.	2b	Kamidanzu	1932	20221007130209_a.flv20221007130209_a_000270_6_0.png	70	20221007130209_a	1	0	0	0	0	0	1	0
2	Danzu R.	2b	Kamidanzu	1933	20221007130209_a.flv20221007130209_a_000275_6_0.png	70	20221007130209_a	1	0	0	0	0	0	1	0
2	Danzu R.	2b	Kamidanzu	1934	20221007130209_a.flv20221007130209_a_000400_5_0.png	70	20221007130209_a	1	0	0	0	0	1	0	0
2	Danzu R.	2b	Kamidanzu	1935	20221007130209_a.flv20221007130209_a_000405_5_0.png	70	20221007130209_a	1	0	0	0	0	1	0	0
2	Danzu R.	2b	Kamidanzu	1936	20221007130209_a.flv20221007130209_a_000410_5_0.png	70	20221007130209_a	1	0	0	0	0	1	0	0
2	Danzu R.	2b	Kamidanzu	1937	20221007130209_a.flv20221007130209_a_000485_1_0.png	70	20221007130209_a	1	1	0	0	0	0	0	0
2	Danzu R.	2b	Kamidanzu	1938	20221007130209_a.flv20221007130209_a_000800_5_0.png	70	20221007130209_a	1	0	0	0	0	1	0	0
2	Danzu R.	2b	Kamidanzu	1939	20221007130209_a.flv20221007130209_a_001345_3_1.png	70	20221007130209_a	1	0	0	1	0	0	0	0
2	Danzu R.	2b	Kamidanzu	1940	20221007130209_a.flv20221007130209_a_001345_6_0.png	70	20221007130209_a	1	0	0	0	0	0	1	0
2	Danzu R.	2b	Kamidanzu	1941	20221007130209_a.flv20221007130209_a_001350_3_0.png	70	20221007130209_a	1	0	0	1	0	0	0	0
2	Danzu R.	2b	Kamidanzu	1942	20221007130209_a.flv20221007130209_a_001355_3_0.png	70	20221007130209_a	2	0	0	1	0	1	0	0
2	Danzu R.	2b	Kamidanzu	1943	20221007130209_a.flv20221007130209_a_001760_5_0.png	70	20221007130209_a	1	0	0	0	0	1	0	0
2	Danzu R.	2b	Kamidanzu	1944	20221007130209_a.flv20221007130209_a_001765_5_0.png	70	20221007130209_a	1	0	0	0	0	1	0	0
2	Danzu R.	2b	Kamidanzu	1945	20221007130209_a.flv20221007130209_a_001790_6_0.png	70	20221007130209_a	1	0	0	0	0	0	1	0
2	Danzu R.	2b	Kamidanzu	1946	20221007130209_a.flv20221007130209_a_001795_6_0.png	70	20221007130209_a	1	0	0	0	0	0	1	0
2	Danzu R.	2b	Kamidanzu	1947	20221007130209_a.flv20221007130209_a_001800_6_0.png	70	20221007130209_a	1	0	0	0	0	0	1	0
2	Danzu R.	2b	Kamidanzu	1948	20221007130209_a.flv20221007130209_a_001805_6_0.png	70	20221007130209_a	1	0	0	0	0	0	1	0
2	Danzu R.	2b	Kamidanzu	1949	20221007130209_a.flv20221007130209_a_002965_4_0.png	70	20221007130209_a	1	0	0	0	1	0	0	0
2	Danzu R.	2b	Kamidanzu	1950	20221007130209_a.flv20221007130209_a_003000_4_0.png	70	20221007130209_a	1	0	0	0	1	0	0	0
2	Danzu R.	2b	Kamidanzu	1951	20221007130209_a.flv20221007130209_a_003000_4_1.png	70	20221007130209_a	1	0	0	0	1	0	0	0
2	Danzu R.	2b	Kamidanzu	2331	20221007131923_a.flv20221007131923_a_000635_5_0.png	80	20221007131923_a	1	0	0	0	0	1	0	0
2	Danzu R.	2b	Kamidanzu	2332	20221007131923_a.flv20221007131923_a_000710_4_0.png	80	20221007131923_a	1	0	0	0	1	0	0	0
2	Danzu R.	2b	Kamidanzu	2333	20221007131923_a.flv20221007131923_a_000735_5_0.png	80	20221007131923_a	1	0	0	0	0	1	0	0
2	Danzu R.	2b	Kamidanzu	2334	20221007131923_a.flv20221007131923_a_000740_5_0.png	80	20221007131923_a	1	0	0	0	0	1	0	0
2	Danzu R.	2b	Kamidanzu	2335	20221007131923_a.flv20221007131923_a_001155_5_0.png	80	20221007131923_a	1	0	0	0	0	1	0	0
2	Danzu R.	2b	Kamidanzu	2336	20221007131923_a.flv20221007131923_a_001160_5_0.png	80	20221007131923_a	1	0	0	0	0	1	0	0
2	Danzu R.	2b	Kamidanzu	2337	20221007131923_a.flv20221007131923_a_001225_6_0.png	80	20221007131923_a	1	0	0	0	0	0	1	0
2	Danzu R.	2b	Kamidanzu	2338	20221007131923_a.flv20221007131923_a_001410_5_0.png	80	20221007131923_a	1	0	0	0	0	1	0	0
2	Danzu R.	2b	Kamidanzu	2339	20221007131923_a.flv20221007131923_a_002405_5_0.png	80	20221007131923_a	1	0	0	0	0	1	0	0
2	Danzu R.	2b	Kamidanzu	2927	20221010070134.flv20221010070134_000850_4_0.png	113	20221010070134	1	0	0	0	1	0	0	0
2	Danzu R.	2b	Kamidanzu	2928	20221010070134.flv20221010070134_000855_4_0.png	113	20221010070134	1	0	0	0	1	0	0	0
2	Danzu R.	2b	Kamidanzu	2929	20221010070134.flv20221010070134_000860_4_0.png	113	20221010070134	1	0	0	0	1	0	0	0
2	Danzu R.	2b	Kamidanzu	2930	20221010070134.flv20221010070134_000865_4_0.png	113	20221010070134	1	0	0	0	1	0	0	0
2	Danzu R.	2b	Kamidanzu	2931	20221010070134.flv20221010070134_000870_4_0.png	113	20221010070134	1	0	0	0	1	0	0	0
2	Danzu R.	2b	Kamidanzu	2932	20221010070134.flv20221010070134_000875_4_0.png	113	20221010070134	1	0	0	0	1	0	0	0
2	Danzu R.	2b	Kamidanzu	2933	20221010070134.flv20221010070134_000880_4_0.png	113	20221010070134	1	0	0	0	1	0	0	0
2	Danzu R.	2b	Kamidanzu	2934	20221010070134.flv20221010070134_000885_4_0.png	113	20221010070134	1	0	0	0	1	0	0	0
2	Danzu R.	2b	Kamidanzu	2935	20221010070134.flv20221010070134_000890_4_0.png	113	20221010070134	1	0	0	0	1	0	0	0
2	Danzu R.	2b	Kamidanzu	2936	20221010070134.flv20221010070134_000895_4_0.png	113	20221010070134	1	0	0	0	1	0	0	0
2	Danzu R.	2b	Kamidanzu	2937	20221010070134.flv20221010070134_000900_4_0.png	113	20221010070134	1	0	0	0	1	0	0	0
2	Danzu R.	2b	Kamidanzu	2938	20221010070134.flv20221010070134_000905_4_0.png	113	20221010070134	1	0	0	0	1	0	0	0
2	Danzu R.	2b	Kamidanzu	2939	20221010070134.flv20221010070134_000910_4_0.png	113	20221010070134	1	0	0	0	1	0	0	0
2	Danzu R.	2b	Kamidanzu	2940	20221010070134.flv20221010070134_000915_4_0.png	113	20221010070134	1	0	0	0	1	0	0	0
2	Danzu R.	2b	Kamidanzu	3085	20221010073133_b.flv20221010073133_b_000000_5_0.png	118	20221010073133_b	1	0	0	0	0	1	0	0
2	Danzu R.	2b	Kamidanzu	3086	20221010073133_b.flv20221010073133_b_000005_5_0.png	118	20221010073133_b	1	0	0	0	0	1	0	0
2	Danzu R.	2b	Kamidanzu	3087	20221010073133_b.flv20221010073133_b_000010_5_0.png	118	20221010073133_b	1	0	0	0	0	1	0	0
2	Danzu R.	2b	Kamidanzu	3088	20221010073133_b.flv20221010073133_b_000015_5_0.png	118	20221010073133_b	1	0	0	0	0	1	0	0
2	Danzu R.	2b	Kamidanzu	3089	20221010073133_b.flv20221010073133_b_000450_6_0.png	118	20221010073133_b	1	0	0	0	0	0	1	0
2	Danzu R.	2b	Kamidanzu	3090	20221010073133_b.flv20221010073133_b_000455_6_0.png	118	20221010073133_b	1	0	0	0	0	0	1	0
2	Danzu R.	2b	Kamidanzu	3091	20221010073133_b.flv20221010073133_b_000460_6_0.png	118	20221010073133_b	1	0	0	0	0	0	1	0
2	Danzu R.	2b	Kamidanzu	3092	20221010073133_b.flv20221010073133_b_000465_6_0.png	118	20221010073133_b	1	0	0	0	0	0	1	0
2	Danzu R.	2b	Kamidanzu	3093	20221010073133_b.flv20221010073133_b_000470_6_0.png	118	20221010073133_b	1	0	0	0	0	0	1	0
2	Danzu R.	2b	Kamidanzu	3094	20221010073133_b.flv20221010073133_b_000475_6_0.png	118	20221010073133_b	1	0	0	0	0	0	1	0
2	Danzu R.	2b	Kamidanzu	3095	20221010073133_b.flv20221010073133_b_000480_6_0.png	118	20221010073133_b	1	0	0	0	0	0	1	0
2	Danzu R.	2b	Kamidanzu	3096	20221010073133_b.flv20221010073133_b_000760_3_0.png	118	20221010073133_b	1	0	0	1	0	0	0	0
2	Danzu R.	2b	Kamidanzu	3097	20221010073133_b.flv20221010073133_b_000765_3_0.png	118	20221010073133_b	1	0	0	1	0	0	0	0
2	Danzu R.	2b	Kamidanzu	3098	20221010073133_b.flv20221010073133_b_000770_3_0.png	118	20221010073133_b	1	0	0	1	0	0	0	0
2	Danzu R.	2b	Kamidanzu	3099	20221010073133_b.flv20221010073133_b_000775_3_0.png	118	20221010073133_b	1	0	0	1	0	0	0	0
2	Danzu R.	2b	Kamidanzu	3100	20221010073133_b.flv20221010073133_b_000780_3_0.png	118	20221010073133_b	1	0	0	1	0	0	0	0
2	Danzu R.	2b	Kamidanzu	3101	20221010073133_b.flv20221010073133_b_000785_3_0.png	118	20221010073133_b	1	0	0	1	0	0	0	0
2	Danzu R.	2b	Kamidanzu	3102	20221010073133_b.flv20221010073133_b_000790_3_0.png	118	20221010073133_b	1	0	0	1	0	0	0	0
2	Danzu R.	2b	Kamidanzu	3103	20221010073133_b.flv20221010073133_b_000795_3_0.png	118	20221010073133_b	1	0	0	1	0	0	0	0
2	Danzu R.	2b	Kamidanzu	3629	20221010083133.flv20221010083133_000160_5_0.png	131	20221010083133	1	0	0	0	0	1	0	0
2	Danzu R.	2b	Kamidanzu	3630	20221010083133.flv20221010083133_000165_5_0.png	131	20221010083133	1	0	0	0	0	1	0	0
2	Danzu R.	2b	Kamidanzu	3631	20221010083133.flv20221010083133_000170_5_0.png	131	20221010083133	1	0	0	0	0	1	0	0
2	Danzu R.	2b	Kamidanzu	3632	20221010083133.flv20221010083133_000175_5_0.png	131	20221010083133	1	0	0	0	0	1	0	0
2	Danzu R.	2b	Kamidanzu	3633	20221010083133.flv20221010083133_000180_5_0.png	131	20221010083133	1	0	0	0	0	1	0	0
2	Danzu R.	2b	Kamidanzu	3634	20221010083133.flv20221010083133_000185_5_0.png	131	20221010083133	1	0	0	0	0	1	0	0
2	Danzu R.	2b	Kamidanzu	3635	20221010083133.flv20221010083133_000190_5_0.png	131	20221010083133	1	0	0	0	0	1	0	0
2	Danzu R.	2b	Kamidanzu	3636	20221010083133.flv20221010083133_000195_5_0.png	131	20221010083133	1	0	0	0	0	1	0	0
2	Danzu R.	2b	Kamidanzu	3637	20221010083133.flv20221010083133_000200_5_0.png	131	20221010083133	1	0	0	0	0	1	0	0
2	Danzu R.	2b	Kamidanzu	3638	20221010083133.flv20221010083133_000205_5_0.png	131	20221010083133	1	0	0	0	0	1	0	0
2	Danzu R.	2b	Kamidanzu	3639	20221010083133.flv20221010083133_000375_5_0.png	131	20221010083133	1	0	0	0	0	1	0	0
2	Danzu R.	2b	Kamidanzu	3640	20221010083133.flv20221010083133_000380_5_0.png	131	20221010083133	1	0	0	0	0	1	0	0
2	Danzu R.	2b	Kamidanzu	3641	20221010083133.flv20221010083133_000385_5_0.png	131	20221010083133	1	0	0	0	0	1	0	0
2	Danzu R.	2b	Kamidanzu	3642	20221010083133.flv20221010083133_000390_5_0.png	131	20221010083133	1	0	0	0	0	1	0	0
2	Danzu R.	2b	Kamidanzu	3643	20221010083133.flv20221010083133_000395_5_0.png	131	20221010083133	1	0	0	0	0	1	0	0
2	Danzu R.	2b	Kamidanzu	3644	20221010083133.flv20221010083133_000400_5_0.png	131	20221010083133	1	0	0	0	0	1	0	0
2	Danzu R.	2b	Kamidanzu	3645	20221010083133.flv20221010083133_000405_5_0.png	131	20221010083133	1	0	0	0	0	1	0	0
2	Danzu R.	2b	Kamidanzu	3646	20221010083133.flv20221010083133_000410_5_0.png	131	20221010083133	1	0	0	0	0	1	0	0
2	Danzu R.	2b	Kamidanzu	3647	20221010083133.flv20221010083133_000415_5_0.png	131	20221010083133	1	0	0	0	0	1	0	0
2	Danzu R.	2b	Kamidanzu	3648	20221010083133.flv20221010083133_000420_5_0.png	131	20221010083133	1	0	0	0	0	1	0	0
2	Danzu R.	2b	Kamidanzu	3814	20221010103133.flv20221010103133_000525_5_0.png	139	20221010103133	1	0	0	0	0	1	0	0
2	Danzu R.	2b	Kamidanzu	3815	20221010103133.flv20221010103133_000565_5_0.png	139	20221010103133	1	0	0	0	0	1	0	0
2	Danzu R.	2b	Kamidanzu	3816	20221010103133.flv20221010103133_000570_5_0.png	139	20221010103133	1	0	0	0	0	1	0	0
2	Danzu R.	2b	Kamidanzu	3878	20221010105048_c.flv20221010105048_c_000125_5_0.png	145	20221010105048_c	1	0	0	0	0	1	0	0
2	Danzu R.	2b	Kamidanzu	3879	20221010105048_c.flv20221010105048_c_000130_5_0.png	145	20221010105048_c	1	0	0	0	0	1	0	0
2	Danzu R.	2b	Kamidanzu	3880	20221010105048_c.flv20221010105048_c_000135_5_0.png	145	20221010105048_c	1	0	0	0	0	1	0	0
2	Danzu R.	2b	Kamidanzu	3881	20221010105048_c.flv20221010105048_c_000290_5_0.png	145	20221010105048_c	1	0	0	0	0	1	0	0
2	Danzu R.	2b	Kamidanzu	3882	20221010105048_c.flv20221010105048_c_000395_7_0.png	145	20221010105048_c	1	0	0	0	0	0	0	1
2	Danzu R.	2b	Kamidanzu	3883	20221010105048_c.flv20221010105048_c_000400_7_0.png	145	20221010105048_c	1	0	0	0	0	0	0	1
2	Danzu R.	2b	Kamidanzu	3884	20221010105048_c.flv20221010105048_c_000630_4_0.png	145	20221010105048_c	1	0	0	0	1	0	0	0
2	Danzu R.	2b	Kamidanzu	3885	20221010105048_c.flv20221010105048_c_000845_6_0.png	145	20221010105048_c	1	0	0	0	0	0	1	0
2	Danzu R.	2b	Kamidanzu	3886	20221010105048_c.flv20221010105048_c_000850_6_0.png	145	20221010105048_c	1	0	0	0	0	0	1	0
2	Danzu R.	2b	Kamidanzu	3887	20221010105048_c.flv20221010105048_c_000855_6_0.png	145	20221010105048_c	1	0	0	0	0	0	1	0
2	Danzu R.	2b	Kamidanzu	3888	20221010105048_c.flv20221010105048_c_001485_6_0.png	145	20221010105048_c	1	0	0	0	0	0	1	0
2	Danzu R.	2b	Kamidanzu	3889	20221010105048_c.flv20221010105048_c_002820_4_0.png	145	20221010105048_c	1	0	0	0	1	0	0	0
2	Danzu R.	2b	Kamidanzu	3890	20221010105048_c.flv20221010105048_c_002825_4_0.png	145	20221010105048_c	1	0	0	0	1	0	0	0
2	Danzu R.	2b	Kamidanzu	3891	20221010105048_c.flv20221010105048_c_002830_4_0.png	145	20221010105048_c	1	0	0	0	1	0	0	0
2	Danzu R.	2b	Kamidanzu	3892	20221010105048_c.flv20221010105048_c_002835_4_0.png	145	20221010105048_c	1	0	0	0	1	0	0	0
2	Danzu R.	2b	Kamidanzu	3893	20221010105048_c.flv20221010105048_c_002885_6_0.png	145	20221010105048_c	1	0	0	0	0	0	1	0
2	Danzu R.	2b	Kamidanzu	3894	20221010105048_c.flv20221010105048_c_002890_6_0.png	145	20221010105048_c	1	0	0	0	0	0	1	0
2	Danzu R.	2b	Kamidanzu	3895	20221010105048_c.flv20221010105048_c_002895_6_0.png	145	20221010105048_c	1	0	0	0	0	0	1	0
2	Danzu R.	2b	Kamidanzu	3896	20221010105048_c.flv20221010105048_c_002900_6_0.png	145	20221010105048_c	1	0	0	0	0	0	1	0
2	Danzu R.	2b	Kamidanzu	3897	20221010105048_c.flv20221010105048_c_002905_6_0.png	145	20221010105048_c	1	0	0	0	0	0	1	0
2	Danzu R.	2b	Kamidanzu	3898	20221010105048_c.flv20221010105048_c_002910_6_0.png	145	20221010105048_c	1	0	0	0	0	0	1	0
2	Danzu R.	2b	Kamidanzu	3899	20221010105048_c.flv20221010105048_c_002915_6_0.png	145	20221010105048_c	1	0	0	0	0	0	1	0
2	Danzu R.	2b	Kamidanzu	3900	20221010105048_c.flv20221010105048_c_002920_6_0.png	145	20221010105048_c	1	0	0	0	0	0	1	0
2	Danzu R.	2b	Kamidanzu	3901	20221010105048_c.flv20221010105048_c_002930_5_0.png	145	20221010105048_c	1	0	0	0	0	1	0	0
2	Danzu R.	2b	Kamidanzu	3902	20221010105048_c.flv20221010105048_c_002935_5_0.png	145	20221010105048_c	1	0	0	0	0	1	0	0
2	Danzu R.	2b	Kamidanzu	3903	20221010105048_c.flv20221010105048_c_002940_5_0.png	145	20221010105048_c	1	0	0	0	0	1	0	0
2	Danzu R.	2b	Kamidanzu	3904	20221010105048_c.flv20221010105048_c_003185_3_0.png	145	20221010105048_c	1	0	0	1	0	0	0	0
2	Danzu R.	2b	Kamidanzu	3905	20221010105048_c.flv20221010105048_c_003190_3_0.png	145	20221010105048_c	1	0	0	1	0	0	0	0
2	Danzu R.	2b	Kamidanzu	3906	20221010105048_c.flv20221010105048_c_003195_3_0.png	145	20221010105048_c	1	0	0	1	0	0	0	0
2	Danzu R.	2b	Kamidanzu	3907	20221010105048_c.flv20221010105048_c_003200_3_0.png	145	20221010105048_c	1	0	0	1	0	0	0	0
2	Danzu R.	2b	Kamidanzu	3908	20221010105048_c.flv20221010105048_c_003205_3_0.png	145	20221010105048_c	1	0	0	1	0	0	0	0
2	Danzu R.	2b	Kamidanzu	3909	20221010105048_c.flv20221010105048_c_003210_3_0.png	145	20221010105048_c	1	0	0	1	0	0	0	0
2	Danzu R.	2b	Kamidanzu	3941	20221010105635_c.flv20221010105635_c_000475_6_0.png	148	20221010105635_c	1	0	0	0	0	0	1	0
2	Danzu R.	2b	Kamidanzu	3942	20221010105635_c.flv20221010105635_c_000480_6_0.png	148	20221010105635_c	1	0	0	0	0	0	1	0
2	Danzu R.	2b	Kamidanzu	3943	20221010105635_c.flv20221010105635_c_001240_7_0.png	148	20221010105635_c	1	0	0	0	0	0	0	1
2	Danzu R.	2b	Kamidanzu	3944	20221010105635_c.flv20221010105635_c_001245_7_0.png	148	20221010105635_c	1	0	0	0	0	0	0	1
2	Danzu R.	2b	Kamidanzu	3945	20221010105635_c.flv20221010105635_c_001250_7_0.png	148	20221010105635_c	1	0	0	0	0	0	0	1
2	Danzu R.	2b	Kamidanzu	3946	20221010105635_c.flv20221010105635_c_001255_7_0.png	148	20221010105635_c	1	0	0	0	0	0	0	1
2	Danzu R.	2b	Kamidanzu	4025	20221010110218_c.flv20221010110218_c_000485_5_0.png	152	20221010110218_c	1	0	0	0	0	1	0	0
2	Danzu R.	2b	Kamidanzu	4026	20221010110218_c.flv20221010110218_c_000490_5_0.png	152	20221010110218_c	1	0	0	0	0	1	0	0
2	Danzu R.	2b	Kamidanzu	4027	20221010110218_c.flv20221010110218_c_000495_5_0.png	152	20221010110218_c	1	0	0	0	0	1	0	0
2	Danzu R.	2b	Kamidanzu	4028	20221010110218_c.flv20221010110218_c_002185_2_0.png	152	20221010110218_c	1	0	1	0	0	0	0	0
2	Danzu R.	2b	Kamidanzu	4029	20221010110218_c.flv20221010110218_c_002190_2_0.png	152	20221010110218_c	1	0	1	0	0	0	0	0
2	Danzu R.	2b	Kamidanzu	4030	20221010110218_c.flv20221010110218_c_002195_2_0.png	152	20221010110218_c	1	0	1	0	0	0	0	0
2	Danzu R.	2b	Kamidanzu	4031	20221010110218_c.flv20221010110218_c_003020_4_0.png	152	20221010110218_c	1	0	0	0	1	0	0	0
2	Danzu R.	2b	Kamidanzu	4032	20221010110218_c.flv20221010110218_c_003025_4_0.png	152	20221010110218_c	1	0	0	0	1	0	0	0
2	Danzu R.	2b	Kamidanzu	4033	20221010110218_c.flv20221010110218_c_003030_4_0.png	152	20221010110218_c	1	0	0	0	1	0	0	0
2	Danzu R.	2b	Kamidanzu	4034	20221010110218_c.flv20221010110218_c_003035_4_0.png	152	20221010110218_c	1	0	0	0	1	0	0	0
2	Danzu R.	2b	Kamidanzu	4079	20221010110756_c.flv20221010110756_c_000340_6_0.png	155	20221010110756_c	1	0	0	0	0	0	1	0
2	Danzu R.	2b	Kamidanzu	4080	20221010110756_c.flv20221010110756_c_000345_6_0.png	155	20221010110756_c	1	0	0	0	0	0	1	0
2	Danzu R.	2b	Kamidanzu	4081	20221010110756_c.flv20221010110756_c_000350_6_0.png	155	20221010110756_c	1	0	0	0	0	0	1	0
2	Danzu R.	2b	Kamidanzu	4082	20221010110756_c.flv20221010110756_c_001020_5_0.png	155	20221010110756_c	1	0	0	0	0	1	0	0
2	Danzu R.	2b	Kamidanzu	4083	20221010110756_c.flv20221010110756_c_001025_5_0.png	155	20221010110756_c	1	0	0	0	0	1	0	0
2	Danzu R.	2b	Kamidanzu	4084	20221010110756_c.flv20221010110756_c_001030_5_0.png	155	20221010110756_c	1	0	0	0	0	1	0	0
2	Danzu R.	2b	Kamidanzu	4085	20221010110756_c.flv20221010110756_c_002035_4_0.png	155	20221010110756_c	1	0	0	0	1	0	0	0
2	Danzu R.	2b	Kamidanzu	4086	20221010110756_c.flv20221010110756_c_002040_4_0.png	155	20221010110756_c	1	0	0	0	1	0	0	0
2	Danzu R.	2b	Kamidanzu	4087	20221010110756_c.flv20221010110756_c_002045_4_0.png	155	20221010110756_c	1	0	0	0	1	0	0	0
2	Danzu R.	2b	Kamidanzu	4088	20221010110756_c.flv20221010110756_c_002105_6_0.png	155	20221010110756_c	1	0	0	0	0	0	1	0
2	Danzu R.	2b	Kamidanzu	4089	20221010110756_c.flv20221010110756_c_002660_6_0.png	155	20221010110756_c	1	0	0	0	0	0	1	0
2	Danzu R.	2b	Kamidanzu	4090	20221010110756_c.flv20221010110756_c_002665_6_0.png	155	20221010110756_c	1	0	0	0	0	0	1	0
2	Danzu R.	2b	Kamidanzu	4091	20221010110756_c.flv20221010110756_c_002670_6_0.png	155	20221010110756_c	1	0	0	0	0	0	1	0
2	Danzu R.	2b	Kamidanzu	4092	20221010110756_c.flv20221010110756_c_002675_6_0.png	155	20221010110756_c	1	0	0	0	0	0	1	0
2	Danzu R.	2b	Kamidanzu	4093	20221010110756_c.flv20221010110756_c_003135_5_0.png	155	20221010110756_c	1	0	0	0	0	1	0	0
2	Danzu R.	2b	Kamidanzu	4094	20221010110756_c.flv20221010110756_c_003140_5_0.png	155	20221010110756_c	1	0	0	0	0	1	0	0
2	Danzu R.	2b	Kamidanzu	4095	20221010110756_c.flv20221010110756_c_003145_5_0.png	155	20221010110756_c	1	0	0	0	0	1	0	0
2	Danzu R.	2b	Kamidanzu	4096	20221010110756_c.flv20221010110756_c_003150_5_0.png	155	20221010110756_c	1	0	0	0	0	1	0	0
2	Danzu R.	2b	Kamidanzu	4097	20221010110756_c.flv20221010110756_c_003155_5_0.png	155	20221010110756_c	1	0	0	0	0	1	0	0
2	Danzu R.	2b	Kamidanzu	4098	20221010110756_c.flv20221010110756_c_003160_5_0.png	155	20221010110756_c	1	0	0	0	0	1	0	0
2	Danzu R.	2b	Kamidanzu	4159	20221010111913_c.flv20221010111913_c_001475_5_0.png	160	20221010111913_c	1	0	0	0	0	1	0	0
2	Danzu R.	2b	Kamidanzu	4160	20221010111913_c.flv20221010111913_c_001480_5_0.png	160	20221010111913_c	1	0	0	0	0	1	0	0
2	Danzu R.	2b	Kamidanzu	4161	20221010111913_c.flv20221010111913_c_001485_5_0.png	160	20221010111913_c	1	0	0	0	0	1	0	0
2	Danzu R.	2b	Kamidanzu	4162	20221010111913_c.flv20221010111913_c_001490_5_0.png	160	20221010111913_c	1	0	0	0	0	1	0	0
2	Danzu R.	2b	Kamidanzu	4163	20221010111913_c.flv20221010111913_c_003220_6_0.png	160	20221010111913_c	1	0	0	0	0	0	1	0
2	Danzu R.	2b	Kamidanzu	4164	20221010111913_c.flv20221010111913_c_003225_6_0.png	160	20221010111913_c	1	0	0	0	0	0	1	0
2	Danzu R.	2b	Kamidanzu	4165	20221010111913_c.flv20221010111913_c_003230_6_0.png	160	20221010111913_c	1	0	0	0	0	0	1	0
2	Danzu R.	2b	Kamidanzu	4166	20221010111913_c.flv20221010111913_c_003235_6_0.png	160	20221010111913_c	1	0	0	0	0	0	1	0
2	Danzu R.	2b	Kamidanzu	4193	20221010112451_c.flv20221010112451_c_000260_6_0.png	163	20221010112451_c	1	0	0	0	0	0	1	0
2	Danzu R.	2b	Kamidanzu	4194	20221010112451_c.flv20221010112451_c_000265_6_0.png	163	20221010112451_c	1	0	0	0	0	0	1	0
2	Danzu R.	2b	Kamidanzu	4195	20221010112451_c.flv20221010112451_c_000270_6_0.png	163	20221010112451_c	1	0	0	0	0	0	1	0
2	Danzu R.	2b	Kamidanzu	4196	20221010112451_c.flv20221010112451_c_000275_6_0.png	163	20221010112451_c	1	0	0	0	0	0	1	0
2	Danzu R.	2b	Kamidanzu	4197	20221010112451_c.flv20221010112451_c_000280_6_0.png	163	20221010112451_c	1	0	0	0	0	0	1	0
2	Danzu R.	2b	Kamidanzu	4198	20221010112451_c.flv20221010112451_c_001405_4_0.png	163	20221010112451_c	1	0	0	0	1	0	0	0
2	Danzu R.	2b	Kamidanzu	4199	20221010112451_c.flv20221010112451_c_001410_4_0.png	163	20221010112451_c	1	0	0	0	1	0	0	0
2	Danzu R.	2b	Kamidanzu	4200	20221010112451_c.flv20221010112451_c_001415_4_0.png	163	20221010112451_c	1	0	0	0	1	0	0	0
2	Danzu R.	2b	Kamidanzu	4201	20221010112451_c.flv20221010112451_c_001420_4_0.png	163	20221010112451_c	1	0	0	0	1	0	0	0
2	Danzu R.	2b	Kamidanzu	4202	20221010112451_c.flv20221010112451_c_002045_6_0.png	163	20221010112451_c	1	0	0	0	0	0	1	0
2	Danzu R.	2b	Kamidanzu	4203	20221010112451_c.flv20221010112451_c_002050_6_0.png	163	20221010112451_c	1	0	0	0	0	0	1	0
2	Danzu R.	2b	Kamidanzu	4204	20221010112451_c.flv20221010112451_c_002055_6_0.png	163	20221010112451_c	1	0	0	0	0	0	1	0
2	Danzu R.	2b	Kamidanzu	4205	20221010112451_c.flv20221010112451_c_002060_6_0.png	163	20221010112451_c	1	0	0	0	0	0	1	0
2	Danzu R.	2b	Kamidanzu	4206	20221010112451_c.flv20221010112451_c_002065_6_0.png	163	20221010112451_c	1	0	0	0	0	0	1	0
2	Danzu R.	2b	Kamidanzu	4215	20221010113029_c.flv20221010113029_c_000350_5_0.png	166	20221010113029_c	1	0	0	0	0	1	0	0
2	Danzu R.	2b	Kamidanzu	4216	20221010113029_c.flv20221010113029_c_000355_5_0.png	166	20221010113029_c	1	0	0	0	0	1	0	0
2	Danzu R.	2b	Kamidanzu	4217	20221010113029_c.flv20221010113029_c_000360_5_0.png	166	20221010113029_c	1	0	0	0	0	1	0	0
2	Danzu R.	2b	Kamidanzu	4218	20221010113029_c.flv20221010113029_c_000365_5_0.png	166	20221010113029_c	1	0	0	0	0	1	0	0
2	Danzu R.	2b	Kamidanzu	4219	20221010113029_c.flv20221010113029_c_000370_5_0.png	166	20221010113029_c	1	0	0	0	0	1	0	0
2	Danzu R.	2b	Kamidanzu	4220	20221010113029_c.flv20221010113029_c_000655_1_0.png	166	20221010113029_c	1	1	0	0	0	0	0	0
2	Danzu R.	2b	Kamidanzu	4221	20221010113029_c.flv20221010113029_c_000660_1_0.png	166	20221010113029_c	1	1	0	0	0	0	0	0
2	Danzu R.	2b	Kamidanzu	4222	20221010113029_c.flv20221010113029_c_000665_1_0.png	166	20221010113029_c	1	1	0	0	0	0	0	0
2	Danzu R.	2b	Kamidanzu	4223	20221010113029_c.flv20221010113029_c_000670_1_0.png	166	20221010113029_c	1	1	0	0	0	0	0	0
2	Danzu R.	2b	Kamidanzu	4224	20221010113029_c.flv20221010113029_c_001105_1_0.png	166	20221010113029_c	1	1	0	0	0	0	0	0
2	Danzu R.	2b	Kamidanzu	4225	20221010113029_c.flv20221010113029_c_001110_1_0.png	166	20221010113029_c	1	1	0	0	0	0	0	0
2	Danzu R.	2b	Kamidanzu	4226	20221010113029_c.flv20221010113029_c_001115_1_0.png	166	20221010113029_c	1	1	0	0	0	0	0	0
2	Danzu R.	2b	Kamidanzu	4227	20221010113029_c.flv20221010113029_c_001120_1_0.png	166	20221010113029_c	1	1	0	0	0	0	0	0
2	Danzu R.	2b	Kamidanzu	4228	20221010113029_c.flv20221010113029_c_002595_5_0.png	166	20221010113029_c	1	0	0	0	0	1	0	0
2	Danzu R.	2b	Kamidanzu	4229	20221010113029_c.flv20221010113029_c_002600_5_0.png	166	20221010113029_c	1	0	0	0	0	1	0	0
2	Danzu R.	2b	Kamidanzu	4230	20221010113029_c.flv20221010113029_c_002605_5_0.png	166	20221010113029_c	1	0	0	0	0	1	0	0
2	Danzu R.	2b	Kamidanzu	4231	20221010113029_c.flv20221010113029_c_002610_5_0.png	166	20221010113029_c	1	0	0	0	0	1	0	0
2	Danzu R.	2b	Kamidanzu	4232	20221010113029_c.flv20221010113029_c_003115_5_0.png	166	20221010113029_c	1	0	0	0	0	1	0	0
2	Danzu R.	2b	Kamidanzu	4233	20221010113029_c.flv20221010113029_c_003120_5_0.png	166	20221010113029_c	1	0	0	0	0	1	0	0
2	Danzu R.	2b	Kamidanzu	4234	20221010113029_c.flv20221010113029_c_003125_5_0.png	166	20221010113029_c	1	0	0	0	0	1	0	0
2	Danzu R.	2b	Kamidanzu	4235	20221010113029_c.flv20221010113029_c_003130_5_0.png	166	20221010113029_c	1	0	0	0	0	1	0	0
2	Danzu R.	2b	Kamidanzu	4236	20221010113029_c.flv20221010113029_c_003135_5_0.png	166	20221010113029_c	1	0	0	0	0	1	0	0
2	Danzu R.	2b	Kamidanzu	4237	20221010113029_c.flv20221010113029_c_003310_6_0.png	166	20221010113029_c	1	0	0	0	0	0	1	0
2	Danzu R.	2b	Kamidanzu	4238	20221010113029_c.flv20221010113029_c_003315_6_0.png	166	20221010113029_c	1	0	0	0	0	0	1	0
2	Danzu R.	2b	Kamidanzu	4239	20221010113029_c.flv20221010113029_c_003320_6_0.png	166	20221010113029_c	1	0	0	0	0	0	1	0
2	Danzu R.	2b	Kamidanzu	4240	20221010113029_c.flv20221010113029_c_003325_6_0.png	166	20221010113029_c	1	0	0	0	0	0	1	0
2	Danzu R.	2b	Kamidanzu	4241	20221010113029_c.flv20221010113029_c_003330_6_0.png	166	20221010113029_c	1	0	0	0	0	0	1	0
2	Danzu R.	2b	Kamidanzu	4283	20221010113607_c.flv20221010113607_c_001005_2_0.png	169	20221010113607_c	1	0	1	0	0	0	0	0
2	Danzu R.	2b	Kamidanzu	4284	20221010113607_c.flv20221010113607_c_001010_2_0.png	169	20221010113607_c	1	0	1	0	0	0	0	0
2	Danzu R.	2b	Kamidanzu	4285	20221010113607_c.flv20221010113607_c_001015_2_0.png	169	20221010113607_c	1	0	1	0	0	0	0	0
2	Danzu R.	2b	Kamidanzu	4286	20221010113607_c.flv20221010113607_c_001020_2_0.png	169	20221010113607_c	1	0	1	0	0	0	0	0
2	Danzu R.	2b	Kamidanzu	4287	20221010113607_c.flv20221010113607_c_001230_6_0.png	169	20221010113607_c	1	0	0	0	0	0	1	0
2	Danzu R.	2b	Kamidanzu	4288	20221010113607_c.flv20221010113607_c_001235_6_0.png	169	20221010113607_c	1	0	0	0	0	0	1	0
2	Danzu R.	2b	Kamidanzu	4289	20221010113607_c.flv20221010113607_c_001240_6_0.png	169	20221010113607_c	1	0	0	0	0	0	1	0
2	Danzu R.	2b	Kamidanzu	4290	20221010113607_c.flv20221010113607_c_001245_6_0.png	169	20221010113607_c	1	0	0	0	0	0	1	0
2	Danzu R.	2b	Kamidanzu	4291	20221010113607_c.flv20221010113607_c_001250_6_0.png	169	20221010113607_c	1	0	0	0	0	0	1	0
2	Danzu R.	2b	Kamidanzu	4311	20221010114145_c.flv20221010114145_c_000785_6_0.png	172	20221010114145_c	1	0	0	0	0	0	1	0
2	Danzu R.	2b	Kamidanzu	4312	20221010114145_c.flv20221010114145_c_000790_6_0.png	172	20221010114145_c	1	0	0	0	0	0	1	0
2	Danzu R.	2b	Kamidanzu	4313	20221010114145_c.flv20221010114145_c_000795_6_0.png	172	20221010114145_c	1	0	0	0	0	0	1	0
2	Danzu R.	2b	Kamidanzu	4314	20221010114145_c.flv20221010114145_c_000800_6_0.png	172	20221010114145_c	1	0	0	0	0	0	1	0
2	Danzu R.	2b	Kamidanzu	4315	20221010114145_c.flv20221010114145_c_000805_6_0.png	172	20221010114145_c	1	0	0	0	0	0	1	0
2	Danzu R.	2b	Kamidanzu	4316	20221010114145_c.flv20221010114145_c_000860_6_0.png	172	20221010114145_c	1	0	0	0	0	0	1	0
2	Danzu R.	2b	Kamidanzu	4317	20221010114145_c.flv20221010114145_c_000865_6_0.png	172	20221010114145_c	1	0	0	0	0	0	1	0
2	Danzu R.	2b	Kamidanzu	4318	20221010114145_c.flv20221010114145_c_000870_6_0.png	172	20221010114145_c	1	0	0	0	0	0	1	0
2	Danzu R.	2b	Kamidanzu	4319	20221010114145_c.flv20221010114145_c_000875_6_0.png	172	20221010114145_c	1	0	0	0	0	0	1	0
2	Danzu R.	2b	Kamidanzu	4320	20221010114145_c.flv20221010114145_c_000880_6_0.png	172	20221010114145_c	1	0	0	0	0	0	1	0
2	Danzu R.	2b	Kamidanzu	4321	20221010114145_c.flv20221010114145_c_001075_6_0.png	172	20221010114145_c	1	0	0	0	0	0	1	0
2	Danzu R.	2b	Kamidanzu	4322	20221010114145_c.flv20221010114145_c_001080_6_0.png	172	20221010114145_c	1	0	0	0	0	0	1	0
2	Danzu R.	2b	Kamidanzu	4323	20221010114145_c.flv20221010114145_c_001085_6_0.png	172	20221010114145_c	1	0	0	0	0	0	1	0
2	Danzu R.	2b	Kamidanzu	4324	20221010114145_c.flv20221010114145_c_001090_6_0.png	172	20221010114145_c	1	0	0	0	0	0	1	0
2	Danzu R.	2b	Kamidanzu	4325	20221010114145_c.flv20221010114145_c_001095_6_0.png	172	20221010114145_c	1	0	0	0	0	0	1	0
2	Danzu R.	2b	Kamidanzu	4326	20221010114145_c.flv20221010114145_c_001370_6_0.png	172	20221010114145_c	1	0	0	0	0	0	1	0
2	Danzu R.	2b	Kamidanzu	4327	20221010114145_c.flv20221010114145_c_001375_6_0.png	172	20221010114145_c	1	0	0	0	0	0	1	0
2	Danzu R.	2b	Kamidanzu	4328	20221010114145_c.flv20221010114145_c_001380_6_0.png	172	20221010114145_c	1	0	0	0	0	0	1	0
2	Danzu R.	2b	Kamidanzu	4329	20221010114145_c.flv20221010114145_c_001385_6_0.png	172	20221010114145_c	1	0	0	0	0	0	1	0
2	Danzu R.	2b	Kamidanzu	4330	20221010114145_c.flv20221010114145_c_001390_6_0.png	172	20221010114145_c	1	0	0	0	0	0	1	0
2	Danzu R.	2b	Kamidanzu	4331	20221010114145_c.flv20221010114145_c_001395_6_0.png	172	20221010114145_c	1	0	0	0	0	0	1	0
2	Danzu R.	2b	Kamidanzu	4332	20221010114145_c.flv20221010114145_c_002875_6_0.png	172	20221010114145_c	1	0	0	0	0	0	1	0
2	Danzu R.	2b	Kamidanzu	4333	20221010114145_c.flv20221010114145_c_002880_6_0.png	172	20221010114145_c	1	0	0	0	0	0	1	0
2	Danzu R.	2b	Kamidanzu	4334	20221010114145_c.flv20221010114145_c_002885_6_0.png	172	20221010114145_c	1	0	0	0	0	0	1	0
2	Danzu R.	2b	Kamidanzu	4335	20221010114145_c.flv20221010114145_c_002890_6_0.png	172	20221010114145_c	1	0	0	0	0	0	1	0
2	Danzu R.	2b	Kamidanzu	4336	20221010114145_c.flv20221010114145_c_002895_6_0.png	172	20221010114145_c	1	0	0	0	0	0	1	0
2	Danzu R.	2b	Kamidanzu	4358	20221010114733_b.flv20221010114733_b_000725_6_0.png	175	20221010114733_b	1	0	0	0	0	0	1	0
2	Danzu R.	2b	Kamidanzu	4359	20221010114733_b.flv20221010114733_b_000730_6_0.png	175	20221010114733_b	1	0	0	0	0	0	1	0
2	Danzu R.	2b	Kamidanzu	4360	20221010114733_b.flv20221010114733_b_000735_6_0.png	175	20221010114733_b	1	0	0	0	0	0	1	0
2	Danzu R.	2b	Kamidanzu	4361	20221010114733_b.flv20221010114733_b_000740_6_0.png	175	20221010114733_b	1	0	0	0	0	0	1	0
2	Danzu R.	2b	Kamidanzu	4362	20221010114733_b.flv20221010114733_b_000745_6_0.png	175	20221010114733_b	1	0	0	0	0	0	1	0
2	Danzu R.	2b	Kamidanzu	4363	20221010114733_b.flv20221010114733_b_000750_6_0.png	175	20221010114733_b	1	0	0	0	0	0	1	0
2	Danzu R.	2b	Kamidanzu	4364	20221010114733_b.flv20221010114733_b_002715_5_0.png	175	20221010114733_b	1	0	0	0	0	1	0	0
2	Danzu R.	2b	Kamidanzu	4365	20221010114733_b.flv20221010114733_b_002720_5_0.png	175	20221010114733_b	1	0	0	0	0	1	0	0
2	Danzu R.	2b	Kamidanzu	4366	20221010114733_b.flv20221010114733_b_002725_5_0.png	175	20221010114733_b	1	0	0	0	0	1	0	0
2	Danzu R.	2b	Kamidanzu	4367	20221010114733_b.flv20221010114733_b_002730_5_0.png	175	20221010114733_b	1	0	0	0	0	1	0	0
2	Danzu R.	2b	Kamidanzu	4368	20221010114733_b.flv20221010114733_b_002735_5_0.png	175	20221010114733_b	1	0	0	0	0	1	0	0
2	Danzu R.	2b	Kamidanzu	4369	20221010114733_b.flv20221010114733_b_002740_5_0.png	175	20221010114733_b	1	0	0	0	0	1	0	0
2	Danzu R.	2b	Kamidanzu	4370	20221010114733_b.flv20221010114733_b_003285_4_0.png	175	20221010114733_b	1	0	0	0	1	0	0	0
2	Danzu R.	2b	Kamidanzu	4487	20221010115848_b.flv20221010115848_b_000625_6_0.png	180	20221010115848_b	1	0	0	0	0	0	1	0
2	Danzu R.	2b	Kamidanzu	4488	20221010115848_b.flv20221010115848_b_000630_6_0.png	180	20221010115848_b	1	0	0	0	0	0	1	0
2	Danzu R.	2b	Kamidanzu	4489	20221010115848_b.flv20221010115848_b_000635_6_0.png	180	20221010115848_b	1	0	0	0	0	0	1	0
2	Danzu R.	2b	Kamidanzu	4490	20221010115848_b.flv20221010115848_b_000640_6_0.png	180	20221010115848_b	1	0	0	0	0	0	1	0
2	Danzu R.	2b	Kamidanzu	4491	20221010115848_b.flv20221010115848_b_000645_6_0.png	180	20221010115848_b	1	0	0	0	0	0	1	0
2	Danzu R.	2b	Kamidanzu	4492	20221010115848_b.flv20221010115848_b_000650_6_0.png	180	20221010115848_b	1	0	0	0	0	0	1	0
2	Danzu R.	2b	Kamidanzu	4493	20221010115848_b.flv20221010115848_b_001040_6_0.png	180	20221010115848_b	1	0	0	0	0	0	1	0
2	Danzu R.	2b	Kamidanzu	4494	20221010115848_b.flv20221010115848_b_001045_6_0.png	180	20221010115848_b	1	0	0	0	0	0	1	0
2	Danzu R.	2b	Kamidanzu	4495	20221010115848_b.flv20221010115848_b_001050_6_0.png	180	20221010115848_b	1	0	0	0	0	0	1	0
2	Danzu R.	2b	Kamidanzu	4496	20221010115848_b.flv20221010115848_b_001055_6_0.png	180	20221010115848_b	1	0	0	0	0	0	1	0
2	Danzu R.	2b	Kamidanzu	4497	20221010115848_b.flv20221010115848_b_001060_6_0.png	180	20221010115848_b	1	0	0	0	0	0	1	0
2	Danzu R.	2b	Kamidanzu	4498	20221010115848_b.flv20221010115848_b_001065_6_0.png	180	20221010115848_b	1	0	0	0	0	0	1	0
2	Danzu R.	2b	Kamidanzu	4499	20221010120445_b.flv20221010120445_b_000515_6_0.png	181	20221010120445_b	1	0	0	0	0	0	1	0
2	Danzu R.	2b	Kamidanzu	4500	20221010120445_b.flv20221010120445_b_000520_6_0.png	181	20221010120445_b	1	0	0	0	0	0	1	0
2	Danzu R.	2b	Kamidanzu	4501	20221010120445_b.flv20221010120445_b_000525_6_0.png	181	20221010120445_b	1	0	0	0	0	0	1	0
2	Danzu R.	2b	Kamidanzu	4502	20221010120445_b.flv20221010120445_b_000530_6_0.png	181	20221010120445_b	1	0	0	0	0	0	1	0
2	Danzu R.	2b	Kamidanzu	4503	20221010120445_b.flv20221010120445_b_000535_6_0.png	181	20221010120445_b	1	0	0	0	0	0	1	0
2	Danzu R.	2b	Kamidanzu	4504	20221010120445_b.flv20221010120445_b_000540_6_0.png	181	20221010120445_b	1	0	0	0	0	0	1	0
2	Danzu R.	2b	Kamidanzu	4505	20221010120445_b.flv20221010120445_b_002485_6_0.png	181	20221010120445_b	1	0	0	0	0	0	1	0
2	Danzu R.	2b	Kamidanzu	4506	20221010120445_b.flv20221010120445_b_002500_6_0.png	181	20221010120445_b	1	0	0	0	0	0	1	0
2	Danzu R.	2b	Kamidanzu	4507	20221010120445_b.flv20221010120445_b_002505_6_0.png	181	20221010120445_b	1	0	0	0	0	0	1	0
2	Danzu R.	2b	Kamidanzu	4508	20221010120445_b.flv20221010120445_b_002510_6_0.png	181	20221010120445_b	1	0	0	0	0	0	1	0
2	Danzu R.	2b	Kamidanzu	4509	20221010121043_b.flv20221010121043_b_001945_7_0.png	182	20221010121043_b	1	0	0	0	0	0	0	1
2	Danzu R.	2b	Kamidanzu	4510	20221010121043_b.flv20221010121043_b_001950_7_0.png	182	20221010121043_b	1	0	0	0	0	0	0	1
2	Danzu R.	2b	Kamidanzu	4511	20221010121043_b.flv20221010121043_b_001955_7_0.png	182	20221010121043_b	1	0	0	0	0	0	0	1
2	Danzu R.	2b	Kamidanzu	4512	20221010121043_b.flv20221010121043_b_001960_7_0.png	182	20221010121043_b	1	0	0	0	0	0	0	1
2	Danzu R.	2b	Kamidanzu	4604	20221010122201.flv20221010122201_002310_6_0.png	186	20221010122201	1	0	0	0	0	0	1	0
2	Danzu R.	2b	Kamidanzu	4605	20221010122201.flv20221010122201_002315_6_0.png	186	20221010122201	1	0	0	0	0	0	1	0
2	Danzu R.	2b	Kamidanzu	4606	20221010122201.flv20221010122201_002320_6_0.png	186	20221010122201	1	0	0	0	0	0	1	0
2	Danzu R.	2b	Kamidanzu	4607	20221010122201.flv20221010122201_002325_6_0.png	186	20221010122201	1	0	0	0	0	0	1	0
2	Danzu R.	2b	Kamidanzu	4608	20221010122201.flv20221010122201_002330_6_0.png	186	20221010122201	1	0	0	0	0	0	1	0
2	Danzu R.	2b	Kamidanzu	4609	20221010122201.flv20221010122201_002335_6_0.png	186	20221010122201	1	0	0	0	0	0	1	0
2	Danzu R.	2b	Kamidanzu	4610	20221010122201.flv20221010122201_002340_6_0.png	186	20221010122201	1	0	0	0	0	0	1	0
2	Danzu R.	2b	Kamidanzu	4611	20221010122201.flv20221010122201_002345_6_0.png	186	20221010122201	1	0	0	0	0	0	1	0
2	Danzu R.	2b	Kamidanzu	4655	20221010125557.flv20221010125557_001900_6_0.png	190	20221010125557	1	0	0	0	0	0	1	0
2	Danzu R.	2b	Kamidanzu	4656	20221010125557.flv20221010125557_001905_6_0.png	190	20221010125557	1	0	0	0	0	0	1	0
2	Danzu R.	2b	Kamidanzu	4657	20221010125557.flv20221010125557_001910_6_0.png	190	20221010125557	1	0	0	0	0	0	1	0
2	Danzu R.	2b	Kamidanzu	4658	20221010125557.flv20221010125557_001915_6_0.png	190	20221010125557	1	0	0	0	0	0	1	0
2	Danzu R.	2b	Kamidanzu	4659	20221010125557.flv20221010125557_001920_6_0.png	190	20221010125557	1	0	0	0	0	0	1	0
2	Danzu R.	2b	Kamidanzu	4660	20221010125557.flv20221010125557_001925_6_0.png	190	20221010125557	1	0	0	0	0	0	1	0
2	Danzu R.	2b	Kamidanzu	4661	20221010125557.flv20221010125557_001930_6_0.png	190	20221010125557	1	0	0	0	0	0	1	0
2	Danzu R.	2b	Kamidanzu	4662	20221010125557.flv20221010125557_001935_6_0.png	190	20221010125557	1	0	0	0	0	0	1	0
2	Danzu R.	2b	Kamidanzu	4663	20221010125557.flv20221010125557_001940_6_0.png	190	20221010125557	1	0	0	0	0	0	1	0
2	Danzu R.	2b	Kamidanzu	4664	20221010125557.flv20221010125557_001945_6_0.png	190	20221010125557	1	0	0	0	0	0	1	0
2	Danzu R.	2b	Kamidanzu	4665	20221010125557.flv20221010125557_001950_6_0.png	190	20221010125557	1	0	0	0	0	0	1	0
2	Danzu R.	2b	Kamidanzu	4674	20221010130713.flv20221010130713_002610_6_0.png	192	20221010130713	1	0	0	0	0	0	1	0
2	Danzu R.	2b	Kamidanzu	4675	20221010130713.flv20221010130713_002615_6_0.png	192	20221010130713	1	0	0	0	0	0	1	0
2	Danzu R.	2b	Kamidanzu	4676	20221010130713.flv20221010130713_002620_6_0.png	192	20221010130713	1	0	0	0	0	0	1	0
2	Danzu R.	2b	Kamidanzu	4677	20221010130713.flv20221010130713_002625_6_0.png	192	20221010130713	1	0	0	0	0	0	1	0
2	Danzu R.	2b	Kamidanzu	4678	20221010130713.flv20221010130713_002630_6_0.png	192	20221010130713	1	0	0	0	0	0	1	0
2	Danzu R.	2b	Kamidanzu	4679	20221010130713.flv20221010130713_002635_6_0.png	192	20221010130713	1	0	0	0	0	0	1	0
2	Danzu R.	2b	Kamidanzu	4680	20221010130713.flv20221010130713_002640_6_0.png	192	20221010130713	1	0	0	0	0	0	1	0
2	Danzu R.	2b	Kamidanzu	4681	20221010130713.flv20221010130713_002645_6_0.png	192	20221010130713	1	0	0	0	0	0	1	0
2	Danzu R.	2b	Kamidanzu	4682	20221010130713.flv20221010130713_002650_6_0.png	192	20221010130713	1	0	0	0	0	0	1	0
2	Danzu R.	2b	Kamidanzu	4683	20221010130713.flv20221010130713_002655_6_0.png	192	20221010130713	1	0	0	0	0	0	1	0
2	Danzu R.	2b	Kamidanzu	4684	20221010130713.flv20221010130713_002660_6_0.png	192	20221010130713	1	0	0	0	0	0	1	0
2	Danzu R.	2b	Kamidanzu	4685	20221010130713.flv20221010130713_002665_6_0.png	192	20221010130713	1	0	0	0	0	0	1	0
2	Danzu R.	2b	Kamidanzu	4686	20221010130713.flv20221010130713_002670_6_0.png	192	20221010130713	1	0	0	0	0	0	1	0
2	Danzu R.	2b	Kamidanzu	4687	20221010130713.flv20221010130713_002675_6_0.png	192	20221010130713	1	0	0	0	0	0	1	0
2	Danzu R.	2b	Kamidanzu	4688	20221010130713.flv20221010130713_002680_6_0.png	192	20221010130713	1	0	0	0	0	0	1	0
2	Danzu R.	2b	Kamidanzu	4689	20221010130713.flv20221010130713_002685_6_0.png	192	20221010130713	1	0	0	0	0	0	1	0
2	Danzu R.	2b	Kamidanzu	4696	20221010131831.flv20221010131831_001250_6_0.png	194	20221010131831	1	0	0	0	0	0	1	0
2	Danzu R.	2b	Kamidanzu	4697	20221010131831.flv20221010131831_001255_6_0.png	194	20221010131831	1	0	0	0	0	0	1	0
2	Danzu R.	2b	Kamidanzu	4698	20221010131831.flv20221010131831_001260_6_0.png	194	20221010131831	1	0	0	0	0	0	1	0
2	Danzu R.	2b	Kamidanzu	4699	20221010131831.flv20221010131831_001265_6_0.png	194	20221010131831	1	0	0	0	0	0	1	0
2	Danzu R.	2b	Kamidanzu	4700	20221010131831.flv20221010131831_001270_6_0.png	194	20221010131831	1	0	0	0	0	0	1	0
2	Danzu R.	2b	Kamidanzu	4701	20221010131831.flv20221010131831_001275_6_0.png	194	20221010131831	1	0	0	0	0	0	1	0
2	Danzu R.	2b	Kamidanzu	4702	20221010131831.flv20221010131831_001280_6_0.png	194	20221010131831	1	0	0	0	0	0	1	0
2	Danzu R.	2b	Kamidanzu	4703	20221010131831.flv20221010131831_001285_6_0.png	194	20221010131831	1	0	0	0	0	0	1	0
2	Danzu R.	2b	Kamidanzu	4704	20221010131831.flv20221010131831_001290_6_0.png	194	20221010131831	1	0	0	0	0	0	1	0
2	Danzu R.	2b	Kamidanzu	4705	20221010131831.flv20221010131831_001295_6_0.png	194	20221010131831	1	0	0	0	0	0	1	0
2	Danzu R.	2b	Kamidanzu	4706	20221010131831.flv20221010131831_001300_6_0.png	194	20221010131831	1	0	0	0	0	0	1	0
2	Danzu R.	2b	Kamidanzu	4707	20221010131831.flv20221010131831_001305_6_0.png	194	20221010131831	1	0	0	0	0	0	1	0
2	Danzu R.	2b	Kamidanzu	4708	20221010131831.flv20221010131831_001310_6_0.png	194	20221010131831	1	0	0	0	0	0	1	0
2	Danzu R.	2b	Kamidanzu	4709	20221010131831.flv20221010131831_001315_6_0.png	194	20221010131831	1	0	0	0	0	0	1	0
2	Danzu R.	2b	Kamidanzu	4769	20221123083138.flv20221123083138_000425_5_0.png	200	20221123083138	1	0	0	0	0	1	0	0
2	Danzu R.	2b	Kamidanzu	4770	20221123083138.flv20221123083138_000430_5_0.png	200	20221123083138	1	0	0	0	0	1	0	0
2	Danzu R.	2b	Kamidanzu	4771	20221123083138.flv20221123083138_000435_5_0.png	200	20221123083138	1	0	0	0	0	1	0	0
2	Danzu R.	2b	Kamidanzu	4772	20221123083138.flv20221123083138_000440_5_0.png	200	20221123083138	1	0	0	0	0	1	0	0
2	Danzu R.	2b	Kamidanzu	4773	20221123083138.flv20221123083138_000445_5_0.png	200	20221123083138	1	0	0	0	0	1	0	0
2	Danzu R.	2b	Kamidanzu	4774	20221123083138.flv20221123083138_000450_5_0.png	200	20221123083138	1	0	0	0	0	1	0	0
2	Danzu R.	2b	Kamidanzu	4775	20221123083138.flv20221123083138_000455_5_0.png	200	20221123083138	1	0	0	0	0	1	0	0
2	Danzu R.	2b	Kamidanzu	4776	20221123083138.flv20221123083138_000460_5_0.png	200	20221123083138	1	0	0	0	0	1	0	0
2	Danzu R.	2b	Kamidanzu	4777	20221123083138.flv20221123083138_000465_5_0.png	200	20221123083138	1	0	0	0	0	1	0	0
2	Danzu R.	2b	Kamidanzu	4778	20221123083138.flv20221123083138_000470_5_0.png	200	20221123083138	1	0	0	0	0	1	0	0
2	Danzu R.	2b	Kamidanzu	4779	20221123083138.flv20221123083138_000475_5_0.png	200	20221123083138	1	0	0	0	0	1	0	0
2	Danzu R.	2b	Kamidanzu	4780	20221123083138.flv20221123083138_000480_5_0.png	200	20221123083138	1	0	0	0	0	1	0	0
2	Danzu R.	2b	Kamidanzu	4781	20221123083138.flv20221123083138_000485_5_0.png	200	20221123083138	1	0	0	0	0	1	0	0
2	Danzu R.	2b	Kamidanzu	4782	20221123083138.flv20221123083138_000490_5_0.png	200	20221123083138	1	0	0	0	0	1	0	0
2	Danzu R.	2b	Kamidanzu	4783	20221123083138.flv20221123083138_000495_5_0.png	200	20221123083138	1	0	0	0	0	1	0	0
2	Danzu R.	2b	Kamidanzu	5388	20221123110139.flv20221123110139_000475_5_0.png	216	20221123110139	1	0	0	0	0	1	0	0
2	Danzu R.	2b	Kamidanzu	5389	20221123110139.flv20221123110139_000480_5_0.png	216	20221123110139	1	0	0	0	0	1	0	0
2	Danzu R.	2b	Kamidanzu	5390	20221123110139.flv20221123110139_000485_5_0.png	216	20221123110139	1	0	0	0	0	1	0	0
2	Danzu R.	2b	Kamidanzu	5391	20221123110139.flv20221123110139_000490_0_0.png	216	20221123110139	1	0	0	0	0	1	0	0
2	Danzu R.	2b	Kamidanzu	5392	20221123110139.flv20221123110139_000495_5_0.png	216	20221123110139	1	0	0	0	0	1	0	0
2	Danzu R.	2b	Kamidanzu	5393	20221123110139.flv20221123110139_000750_6_0.png	216	20221123110139	1	0	0	0	0	0	1	0
2	Danzu R.	2b	Kamidanzu	5394	20221123110139.flv20221123110139_000755_6_0.png	216	20221123110139	1	0	0	0	0	0	1	0
2	Danzu R.	2b	Kamidanzu	5395	20221123110139.flv20221123110139_000760_6_0.png	216	20221123110139	1	0	0	0	0	0	1	0
2	Danzu R.	2b	Kamidanzu	5396	20221123110139.flv20221123110139_000765_6_0.png	216	20221123110139	1	0	0	0	0	0	1	0
2	Danzu R.	2b	Kamidanzu	5397	20221123110139.flv20221123110139_000770_6_0.png	216	20221123110139	1	0	0	0	0	0	1	0
2	Danzu R.	2b	Kamidanzu	5398	20221123110139.flv20221123110139_000970_1_0.png	216	20221123110139	1	1	0	0	0	0	0	0
2	Danzu R.	2b	Kamidanzu	5399	20221123110139.flv20221123110139_000975_1_0.png	216	20221123110139	1	1	0	0	0	0	0	0
2	Danzu R.	2b	Kamidanzu	5400	20221123110139.flv20221123110139_000980_1_0.png	216	20221123110139	1	1	0	0	0	0	0	0
2	Danzu R.	2b	Kamidanzu	5401	20221123110139.flv20221123110139_000985_1_0.png	216	20221123110139	1	1	0	0	0	0	0	0
2	Danzu R.	2b	Kamidanzu	5756	20221123113139.flv20221123113139_000135_6_0.png	227	20221123113139	1	0	0	0	0	0	1	0
2	Danzu R.	2b	Kamidanzu	5757	20221123113139.flv20221123113139_000140_6_0.png	227	20221123113139	1	0	0	0	0	0	1	0
2	Danzu R.	2b	Kamidanzu	5758	20221123113139.flv20221123113139_000145_6_0.png	227	20221123113139	1	0	0	0	0	0	1	0
2	Danzu R.	2b	Kamidanzu	5759	20221123113139.flv20221123113139_000150_6_0.png	227	20221123113139	1	0	0	0	0	0	1	0
2	Danzu R.	2b	Kamidanzu	5760	20221123113139.flv20221123113139_000155_6_0.png	227	20221123113139	1	0	0	0	0	0	1	0
2	Danzu R.	2b	Kamidanzu	5761	20221123113139.flv20221123113139_000160_6_0.png	227	20221123113139	1	0	0	0	0	0	1	0
2	Danzu R.	2b	Kamidanzu	5762	20221123113139.flv20221123113139_000165_6_0.png	227	20221123113139	1	0	0	0	0	0	1	0
2	Danzu R.	2b	Kamidanzu	6329	20221123140139.flv20221123140139_000780_6_0.png	251	20221123140139	1	0	0	0	0	0	1	0
2	Danzu R.	2b	Kamidanzu	6330	20221123140139.flv20221123140139_000785_6_0.png	251	20221123140139	1	0	0	0	0	0	1	0
2	Danzu R.	2b	Kamidanzu	6331	20221123140139.flv20221123140139_000790_6_0.png	251	20221123140139	1	0	0	0	0	0	1	0
2	Danzu R.	2b	Kamidanzu	6332	20221123140139.flv20221123140139_000795_0_0.png	251	20221123140139	1	0	0	0	0	0	1	0
2	Danzu R.	2b	Kamidanzu	6333	20221123140139.flv20221123140139_000800_6_0.png	251	20221123140139	1	0	0	0	0	0	1	0
2	Danzu R.	2b	Kamidanzu	6334	20221123140139.flv20221123140139_000805_6_0.png	251	20221123140139	1	0	0	0	0	0	1	0
2	Danzu R.	2b	Kamidanzu	6335	20221123140139.flv20221123140139_000810_6_0.png	251	20221123140139	1	0	0	0	0	0	1	0
2	Danzu R.	2b	Kamidanzu	6336	20221123140139.flv20221123140139_000815_6_0.png	251	20221123140139	1	0	0	0	0	0	1	0
2	Danzu R.	2b	Kamidanzu	6337	20221123140139.flv20221123140139_000820_6_0.png	251	20221123140139	1	0	0	0	0	0	1	0
2	Danzu R.	2b	Kamidanzu	6338	20221123140139.flv20221123140139_000825_6_0.png	251	20221123140139	1	0	0	0	0	0	1	0
2	Danzu R.	2b	Kamidanzu	6433	20221123143139.flv20221123143139_000530_6_0.png	255	20221123143139	1	0	0	0	0	0	1	0
2	Danzu R.	2b	Kamidanzu	6434	20221123143139.flv20221123143139_000535_6_0.png	255	20221123143139	1	0	0	0	0	0	1	0
2	Danzu R.	2b	Kamidanzu	6435	20221123143139.flv20221123143139_000540_6_0.png	255	20221123143139	1	0	0	0	0	0	1	0
2	Danzu R.	2b	Kamidanzu	6436	20221123143139.flv20221123143139_000545_6_0.png	255	20221123143139	1	0	0	0	0	0	1	0
2	Danzu R.	2b	Kamidanzu	6437	20221123143139.flv20221123143139_000550_6_0.png	255	20221123143139	1	0	0	0	0	0	1	0
2	Danzu R.	2b	Kamidanzu	6438	20221123143139.flv20221123143139_000555_6_0.png	255	20221123143139	1	0	0	0	0	0	1	0
2	Danzu R.	2b	Kamidanzu	6439	20221123143139.flv20221123143139_000560_6_0.png	255	20221123143139	1	0	0	0	0	0	1	0
2	Danzu R.	2b	Kamidanzu	6440	20221123143139.flv20221123143139_000565_6_0.png	255	20221123143139	1	0	0	0	0	0	1	0
2	Danzu R.	2c	Shintomitsuka	6645	2110260900_000000_6_0.png	270	2110260900	1	0	0	0	0	0	1	0
2	Danzu R.	2c	Shintomitsuka	6646	2110260900_000006_6_0.png	270	2110260900	1	0	0	0	0	0	1	0
2	Danzu R.	2c	Shintomitsuka	6647	2110260900_000030_6_0.png	270	2110260900	1	0	0	0	0	0	1	0
2	Danzu R.	2c	Shintomitsuka	6648	2110260900_000036_6_0.png	270	2110260900	1	0	0	0	0	0	1	0
2	Danzu R.	2c	Shintomitsuka	6649	2110260900_000042_6_0.png	270	2110260900	1	0	0	0	0	0	1	0
2	Danzu R.	2c	Shintomitsuka	6650	2110260900_000048_6_0.png	270	2110260900	2	0	0	0	0	1	1	0
2	Danzu R.	2c	Shintomitsuka	6651	2110260900_000054_5_0.png	270	2110260900	2	0	0	0	0	1	1	0
2	Danzu R.	2c	Shintomitsuka	6652	2110260900_000060_6_0.png	270	2110260900	2	0	0	0	0	1	1	0
2	Danzu R.	2c	Shintomitsuka	6653	2110260900_000066_5_0.png	270	2110260900	2	0	0	0	0	1	1	0
2	Danzu R.	2c	Shintomitsuka	6654	2110260900_000072_6_0.png	270	2110260900	2	0	0	0	0	1	1	0
2	Danzu R.	2c	Shintomitsuka	6655	2110260900_000078_5_0.png	270	2110260900	2	0	0	0	0	1	1	0
2	Danzu R.	2c	Shintomitsuka	6656	2110260900_000084_6_0.png	270	2110260900	2	0	0	0	0	1	1	0
2	Danzu R.	2c	Shintomitsuka	6657	2110260900_000090_5_0.png	270	2110260900	2	0	0	0	0	1	1	0
2	Danzu R.	2c	Shintomitsuka	6658	2110260900_000096_6_0.png	270	2110260900	2	0	0	0	0	1	1	0
2	Danzu R.	2c	Shintomitsuka	6659	2110260900_000102_5_0.png	270	2110260900	2	0	0	0	0	1	1	0
2	Danzu R.	2c	Shintomitsuka	6660	2110260900_000108_6_0.png	270	2110260900	2	0	0	0	0	1	1	0
2	Danzu R.	2c	Shintomitsuka	6661	2110260900_000114_5_0.png	270	2110260900	2	0	0	0	0	1	1	0
2	Danzu R.	2c	Shintomitsuka	6662	2110260900_000120_6_0.png	270	2110260900	2	0	0	0	0	1	1	0
2	Danzu R.	2c	Shintomitsuka	6663	2110260900_000126_5_0.png	270	2110260900	2	0	0	0	0	1	1	0
2	Danzu R.	2c	Shintomitsuka	6664	2110260900_000132_6_0.png	270	2110260900	2	0	0	0	0	1	1	0
2	Danzu R.	2c	Shintomitsuka	6665	2110260900_000138_5_0.png	270	2110260900	2	0	0	0	0	1	1	0
2	Danzu R.	2c	Shintomitsuka	6666	2110260900_000144_6_0.png	270	2110260900	2	0	0	0	0	1	1	0
2	Danzu R.	2c	Shintomitsuka	6667	2110260900_000150_6_0.png	270	2110260900	2	0	0	0	0	1	1	0
2	Danzu R.	2c	Shintomitsuka	6668	2110260900_000366_5_0.png	270	2110260900	2	0	0	0	0	1	1	0
2	Danzu R.	2c	Shintomitsuka	6669	2110260900_000372_6_0.png	270	2110260900	2	0	0	0	0	1	1	0
2	Danzu R.	2c	Shintomitsuka	6670	2110260900_000378_5_0.png	270	2110260900	2	0	0	0	0	1	1	0
2	Danzu R.	2c	Shintomitsuka	6671	2110260900_000384_6_0.png	270	2110260900	2	0	0	0	0	1	1	0
2	Danzu R.	2c	Shintomitsuka	6702	2110261500_001002_1_0.png	272	2110261500	1	1	0	0	0	0	0	0
2	Danzu R.	2c	Shintomitsuka	6703	2110261500_001044_1_0.png	272	2110261500	1	1	0	0	0	0	0	0
2	Danzu R.	2c	Shintomitsuka	6704	2110261500_001074_1_0.png	272	2110261500	1	1	0	0	0	0	0	0
2	Danzu R.	2c	Shintomitsuka	6705	2110261500_001134_1_0.png	272	2110261500	1	1	0	0	0	0	0	0
2	Danzu R.	2c	Shintomitsuka	6706	2110261500_001194_1_0.png	272	2110261500	1	1	0	0	0	0	0	0
2	Danzu R.	2c	Shintomitsuka	6707	2110261500_001248_1_0.png	272	2110261500	1	1	0	0	0	0	0	0
2	Danzu R.	2c	Shintomitsuka	6708	2110261500_001290_1_0.png	272	2110261500	1	1	0	0	0	0	0	0
2	Danzu R.	2c	Shintomitsuka	6709	2110261500_001416_1_0.png	272	2110261500	1	1	0	0	0	0	0	0
2	Danzu R.	2c	Shintomitsuka	6710	2110261500_001578_1_0.png	272	2110261500	1	1	0	0	0	0	0	0
2	Danzu R.	2c	Shintomitsuka	6711	2110261730_002082_1_0.png	273	2110261730	1	1	0	0	0	0	0	0
2	Danzu R.	2c	Shintomitsuka	6712	2110261730_002118_1_0.png	273	2110261730	1	1	0	0	0	0	0	0
2	Danzu R.	2c	Shintomitsuka	6713	2110261730_002154_1_0.png	273	2110261730	1	1	0	0	0	0	0	0
2	Danzu R.	2c	Shintomitsuka	6714	2110261730_002202_1_0.png	273	2110261730	1	1	0	0	0	0	0	0
2	Danzu R.	2c	Shintomitsuka	6715	2110261730_002268_1_0.png	273	2110261730	1	1	0	0	0	0	0	0
2	Danzu R.	2c	Shintomitsuka	6716	2110261730_002340_1_0.png	273	2110261730	1	1	0	0	0	0	0	0
2	Danzu R.	2c	Shintomitsuka	6717	2110261730_002418_1_0.png	273	2110261730	1	1	0	0	0	0	0	0
2	Danzu R.	2c	Shintomitsuka	6718	2110261730_002526_1_0.png	273	2110261730	1	1	0	0	0	0	0	0
2	Danzu R.	2c	Shintomitsuka	6719	2110261730_002676_1_0.png	273	2110261730	1	1	0	0	0	0	0	0
2	Danzu R.	2d	Taisho	840	20221007122108_c.flv20221007122108_c_000120_3_0.png	50	20221007122108_c	1	0	0	1	0	0	0	0
2	Danzu R.	2d	Taisho	841	20221007122108_c.flv20221007122108_c_000125_3_0.png	50	20221007122108_c	1	0	0	1	0	0	0	0
2	Danzu R.	2d	Taisho	842	20221007122108_c.flv20221007122108_c_000130_3_0.png	50	20221007122108_c	1	0	0	1	0	0	0	0
2	Danzu R.	2d	Taisho	843	20221007122108_c.flv20221007122108_c_000135_3_0.png	50	20221007122108_c	1	0	0	1	0	0	0	0
2	Danzu R.	2d	Taisho	844	20221007122108_c.flv20221007122108_c_000140_3_0.png	50	20221007122108_c	1	0	0	1	0	0	0	0
2	Danzu R.	2d	Taisho	845	20221007122108_c.flv20221007122108_c_000145_3_0.png	50	20221007122108_c	1	0	0	1	0	0	0	0
2	Danzu R.	2d	Taisho	846	20221007122108_c.flv20221007122108_c_000150_3_0.png	50	20221007122108_c	1	0	0	1	0	0	0	0
2	Danzu R.	2d	Taisho	847	20221007122108_c.flv20221007122108_c_000155_3_0.png	50	20221007122108_c	1	0	0	1	0	0	0	0
2	Danzu R.	2d	Taisho	848	20221007122108_c.flv20221007122108_c_000160_3_0.png	50	20221007122108_c	1	0	0	1	0	0	0	0
2	Danzu R.	2d	Taisho	849	20221007122108_c.flv20221007122108_c_000165_3_0.png	50	20221007122108_c	1	0	0	1	0	0	0	0
2	Danzu R.	2d	Taisho	850	20221007122108_c.flv20221007122108_c_000170_3_0.png	50	20221007122108_c	1	0	0	1	0	0	0	0
2	Danzu R.	2d	Taisho	851	20221007122108_c.flv20221007122108_c_000175_3_0.png	50	20221007122108_c	1	0	0	1	0	0	0	0
2	Danzu R.	2d	Taisho	852	20221007122108_c.flv20221007122108_c_000180_3_0.png	50	20221007122108_c	2	0	0	1	0	0	1	0
2	Danzu R.	2d	Taisho	853	20221007122108_c.flv20221007122108_c_000185_3_0.png	50	20221007122108_c	2	0	0	1	0	0	1	0
2	Danzu R.	2d	Taisho	854	20221007122108_c.flv20221007122108_c_000190_3_0.png	50	20221007122108_c	2	0	0	1	0	0	1	0
2	Danzu R.	2d	Taisho	855	20221007122108_c.flv20221007122108_c_000195_3_0.png	50	20221007122108_c	2	0	0	1	0	0	1	0
2	Danzu R.	2d	Taisho	856	20221007122108_c.flv20221007122108_c_000200_3_0.png	50	20221007122108_c	2	0	0	1	0	0	1	0
2	Danzu R.	2d	Taisho	857	20221007122108_c.flv20221007122108_c_000205_3_0.png	50	20221007122108_c	2	0	0	1	0	0	1	0
2	Danzu R.	2d	Taisho	858	20221007122108_c.flv20221007122108_c_000205_6_1.png	50	20221007122108_c	1	0	0	0	0	0	1	0
2	Danzu R.	2d	Taisho	859	20221007122108_c.flv20221007122108_c_000210_3_0.png	50	20221007122108_c	2	0	0	1	0	0	1	0
2	Danzu R.	2d	Taisho	860	20221007122108_c.flv20221007122108_c_000215_3_0.png	50	20221007122108_c	1	0	0	1	0	0	0	0
2	Danzu R.	2d	Taisho	861	20221007122108_c.flv20221007122108_c_000215_6_1.png	50	20221007122108_c	1	0	0	0	0	0	1	0
2	Danzu R.	2d	Taisho	862	20221007122108_c.flv20221007122108_c_000220_3_0.png	50	20221007122108_c	2	0	0	1	0	0	1	0
2	Danzu R.	2d	Taisho	863	20221007122108_c.flv20221007122108_c_000225_3_0.png	50	20221007122108_c	2	0	0	1	0	0	1	0
2	Danzu R.	2d	Taisho	864	20221007122108_c.flv20221007122108_c_000230_6_0.png	50	20221007122108_c	1	0	0	0	0	0	1	0
2	Danzu R.	2d	Taisho	865	20221007122108_c.flv20221007122108_c_000235_6_0.png	50	20221007122108_c	1	0	0	0	0	0	1	0
2	Danzu R.	2d	Taisho	866	20221007122108_c.flv20221007122108_c_000240_6_0.png	50	20221007122108_c	2	0	0	0	0	0	2	0
2	Danzu R.	2d	Taisho	867	20221007122108_c.flv20221007122108_c_000245_6_0.png	50	20221007122108_c	1	0	0	0	0	0	1	0
2	Danzu R.	2d	Taisho	868	20221007122108_c.flv20221007122108_c_000250_6_0.png	50	20221007122108_c	1	0	0	0	0	0	1	0
2	Danzu R.	2d	Taisho	869	20221007122108_c.flv20221007122108_c_000255_6_0.png	50	20221007122108_c	1	0	0	0	0	0	1	0
2	Danzu R.	2d	Taisho	870	20221007122108_c.flv20221007122108_c_000260_6_0.png	50	20221007122108_c	1	0	0	0	0	0	1	0
2	Danzu R.	2d	Taisho	871	20221007122108_c.flv20221007122108_c_000265_6_0.png	50	20221007122108_c	1	0	0	0	0	0	1	0
2	Danzu R.	2d	Taisho	872	20221007122108_c.flv20221007122108_c_000270_6_0.png	50	20221007122108_c	1	0	0	0	0	0	1	0
2	Danzu R.	2d	Taisho	873	20221007122108_c.flv20221007122108_c_000275_6_0.png	50	20221007122108_c	2	0	0	0	0	0	2	0
2	Danzu R.	2d	Taisho	874	20221007122108_c.flv20221007122108_c_000275_6_1.png	50	20221007122108_c	1	0	0	0	0	0	1	0
2	Danzu R.	2d	Taisho	875	20221007122108_c.flv20221007122108_c_000280_6_0.png	50	20221007122108_c	1	0	0	0	0	0	1	0
2	Danzu R.	2d	Taisho	876	20221007122108_c.flv20221007122108_c_000285_6_0.png	50	20221007122108_c	1	0	0	0	0	0	1	0
2	Danzu R.	2d	Taisho	877	20221007122108_c.flv20221007122108_c_000290_6_0.png	50	20221007122108_c	1	0	0	0	0	0	1	0
2	Danzu R.	2d	Taisho	878	20221007122108_c.flv20221007122108_c_000295_6_0.png	50	20221007122108_c	1	0	0	0	0	0	1	0
2	Danzu R.	2d	Taisho	879	20221007122108_c.flv20221007122108_c_000300_6_0.png	50	20221007122108_c	1	0	0	0	0	0	1	0
2	Danzu R.	2d	Taisho	880	20221007122108_c.flv20221007122108_c_000305_6_0.png	50	20221007122108_c	1	0	0	0	0	0	1	0
2	Danzu R.	2d	Taisho	881	20221007122108_c.flv20221007122108_c_000310_6_0.png	50	20221007122108_c	1	0	0	0	0	0	1	0
2	Danzu R.	2d	Taisho	882	20221007122108_c.flv20221007122108_c_000315_6_0.png	50	20221007122108_c	1	0	0	0	0	0	1	0
2	Danzu R.	2d	Taisho	883	20221007122108_c.flv20221007122108_c_000440_7_0.png	50	20221007122108_c	1	0	0	0	0	0	0	1
2	Danzu R.	2d	Taisho	884	20221007122108_c.flv20221007122108_c_000445_7_0.png	50	20221007122108_c	1	0	0	0	0	0	0	1
2	Danzu R.	2d	Taisho	885	20221007122108_c.flv20221007122108_c_000450_7_0.png	50	20221007122108_c	1	0	0	0	0	0	0	1
2	Danzu R.	2d	Taisho	886	20221007122108_c.flv20221007122108_c_000455_7_0.png	50	20221007122108_c	1	0	0	0	0	0	0	1
2	Danzu R.	2d	Taisho	887	20221007122108_c.flv20221007122108_c_000460_7_0.png	50	20221007122108_c	1	0	0	0	0	0	0	1
2	Danzu R.	2d	Taisho	888	20221007122108_c.flv20221007122108_c_000465_7_0.png	50	20221007122108_c	1	0	0	0	0	0	0	1
2	Danzu R.	2d	Taisho	889	20221007122108_c.flv20221007122108_c_000470_7_0.png	50	20221007122108_c	1	0	0	0	0	0	0	1
2	Danzu R.	2d	Taisho	890	20221007122108_c.flv20221007122108_c_000475_7_0.png	50	20221007122108_c	1	0	0	0	0	0	0	1
2	Danzu R.	2d	Taisho	891	20221007122108_c.flv20221007122108_c_000480_7_0.png	50	20221007122108_c	1	0	0	0	0	0	0	1
2	Danzu R.	2d	Taisho	892	20221007122108_c.flv20221007122108_c_000485_7_0.png	50	20221007122108_c	1	0	0	0	0	0	0	1
2	Danzu R.	2d	Taisho	893	20221007122108_c.flv20221007122108_c_000490_7_0.png	50	20221007122108_c	1	0	0	0	0	0	0	1
2	Danzu R.	2d	Taisho	894	20221007122108_c.flv20221007122108_c_000495_7_0.png	50	20221007122108_c	1	0	0	0	0	0	0	1
2	Danzu R.	2d	Taisho	895	20221007122108_c.flv20221007122108_c_000500_7_0.png	50	20221007122108_c	1	0	0	0	0	0	0	1
2	Danzu R.	2d	Taisho	896	20221007122108_c.flv20221007122108_c_000505_7_0.png	50	20221007122108_c	1	0	0	0	0	0	0	1
2	Danzu R.	2d	Taisho	897	20221007122108_c.flv20221007122108_c_000510_7_0.png	50	20221007122108_c	1	0	0	0	0	0	0	1
2	Danzu R.	2d	Taisho	898	20221007122108_c.flv20221007122108_c_000515_7_0.png	50	20221007122108_c	1	0	0	0	0	0	0	1
2	Danzu R.	2d	Taisho	899	20221007122108_c.flv20221007122108_c_000520_7_0.png	50	20221007122108_c	1	0	0	0	0	0	0	1
2	Danzu R.	2d	Taisho	900	20221007122108_c.flv20221007122108_c_000525_7_0.png	50	20221007122108_c	1	0	0	0	0	0	0	1
2	Danzu R.	2d	Taisho	901	20221007122108_c.flv20221007122108_c_000530_7_0.png	50	20221007122108_c	1	0	0	0	0	0	0	1
2	Danzu R.	2d	Taisho	902	20221007122108_c.flv20221007122108_c_000535_7_0.png	50	20221007122108_c	1	0	0	0	0	0	0	1
2	Danzu R.	2d	Taisho	903	20221007122108_c.flv20221007122108_c_000540_7_0.png	50	20221007122108_c	1	0	0	0	0	0	0	1
2	Danzu R.	2d	Taisho	904	20221007122108_c.flv20221007122108_c_000545_7_0.png	50	20221007122108_c	2	0	0	0	0	0	0	2
2	Danzu R.	2d	Taisho	905	20221007122108_c.flv20221007122108_c_000550_7_0.png	50	20221007122108_c	1	0	0	0	0	0	0	1
2	Danzu R.	2d	Taisho	906	20221007122108_c.flv20221007122108_c_000555_7_0.png	50	20221007122108_c	1	0	0	0	0	0	0	1
2	Danzu R.	2d	Taisho	907	20221007122108_c.flv20221007122108_c_000560_7_0.png	50	20221007122108_c	1	0	0	0	0	0	0	1
2	Danzu R.	2d	Taisho	908	20221007122108_c.flv20221007122108_c_000565_7_0.png	50	20221007122108_c	1	0	0	0	0	0	0	1
2	Danzu R.	2d	Taisho	909	20221007122108_c.flv20221007122108_c_000570_7_0.png	50	20221007122108_c	1	0	0	0	0	0	0	1
2	Danzu R.	2d	Taisho	910	20221007122108_c.flv20221007122108_c_002585_6_0.png	50	20221007122108_c	1	0	0	0	0	0	1	0
2	Danzu R.	2d	Taisho	911	20221007122108_c.flv20221007122108_c_002590_6_0.png	50	20221007122108_c	1	0	0	0	0	0	1	0
2	Danzu R.	2d	Taisho	912	20221007122108_c.flv20221007122108_c_002595_6_0.png	50	20221007122108_c	1	0	0	0	0	0	1	0
2	Danzu R.	2d	Taisho	913	20221007122108_c.flv20221007122108_c_002600_6_0.png	50	20221007122108_c	1	0	0	0	0	0	1	0
2	Danzu R.	2d	Taisho	914	20221007122108_c.flv20221007122108_c_002605_6_0.png	50	20221007122108_c	1	0	0	0	0	0	1	0
2	Danzu R.	2d	Taisho	915	20221007122108_c.flv20221007122108_c_002610_6_0.png	50	20221007122108_c	1	0	0	0	0	0	1	0
2	Danzu R.	2d	Taisho	916	20221007122108_c.flv20221007122108_c_002615_6_0.png	50	20221007122108_c	1	0	0	0	0	0	1	0
2	Danzu R.	2d	Taisho	917	20221007122108_c.flv20221007122108_c_002620_6_0.png	50	20221007122108_c	1	0	0	0	0	0	1	0
2	Danzu R.	2d	Taisho	918	20221007122108_c.flv20221007122108_c_002625_6_0.png	50	20221007122108_c	1	0	0	0	0	0	1	0
2	Danzu R.	2d	Taisho	919	20221007122108_c.flv20221007122108_c_002630_6_0.png	50	20221007122108_c	1	0	0	0	0	0	1	0
2	Danzu R.	2d	Taisho	920	20221007122108_c.flv20221007122108_c_002635_6_0.png	50	20221007122108_c	1	0	0	0	0	0	1	0
2	Danzu R.	2d	Taisho	921	20221007122108_c.flv20221007122108_c_002640_6_0.png	50	20221007122108_c	1	0	0	0	0	0	1	0
2	Danzu R.	2d	Taisho	922	20221007122108_c.flv20221007122108_c_002645_6_0.png	50	20221007122108_c	1	0	0	0	0	0	1	0
2	Danzu R.	2d	Taisho	923	20221007122108_c.flv20221007122108_c_002650_6_0.png	50	20221007122108_c	1	0	0	0	0	0	1	0
2	Danzu R.	2d	Taisho	924	20221007122108_c.flv20221007122108_c_002655_6_0.png	50	20221007122108_c	1	0	0	0	0	0	1	0
2	Danzu R.	2d	Taisho	925	20221007122108_c.flv20221007122108_c_002660_6_0.png	50	20221007122108_c	1	0	0	0	0	0	1	0
2	Danzu R.	2d	Taisho	926	20221007122108_c.flv20221007122108_c_002665_6_0.png	50	20221007122108_c	1	0	0	0	0	0	1	0
2	Danzu R.	2d	Taisho	927	20221007122108_c.flv20221007122108_c_002670_6_0.png	50	20221007122108_c	1	0	0	0	0	0	1	0
2	Danzu R.	2d	Taisho	928	20221007122108_c.flv20221007122108_c_002675_6_0.png	50	20221007122108_c	1	0	0	0	0	0	1	0
2	Danzu R.	2d	Taisho	929	20221007122108_c.flv20221007122108_c_002680_6_0.png	50	20221007122108_c	1	0	0	0	0	0	1	0
2	Danzu R.	2d	Taisho	930	20221007122108_c.flv20221007122108_c_002685_6_0.png	50	20221007122108_c	1	0	0	0	0	0	1	0
2	Danzu R.	2d	Taisho	931	20221007122108_c.flv20221007122108_c_002690_6_0.png	50	20221007122108_c	1	0	0	0	0	0	1	0
2	Danzu R.	2d	Taisho	932	20221007122108_c.flv20221007122108_c_002695_6_0.png	50	20221007122108_c	1	0	0	0	0	0	1	0
2	Danzu R.	2d	Taisho	933	20221007122108_c.flv20221007122108_c_002700_6_0.png	50	20221007122108_c	1	0	0	0	0	0	1	0
2	Danzu R.	2d	Taisho	934	20221007122650_c.flv20221007122650_c_001305_6_0.png	51	20221007122650_c	1	0	0	0	0	0	1	0
2	Danzu R.	2d	Taisho	935	20221007122650_c.flv20221007122650_c_001310_6_0.png	51	20221007122650_c	1	0	0	0	0	0	1	0
2	Danzu R.	2d	Taisho	936	20221007122650_c.flv20221007122650_c_001315_6_0.png	51	20221007122650_c	1	0	0	0	0	0	1	0
2	Danzu R.	2d	Taisho	937	20221007122650_c.flv20221007122650_c_001320_6_0.png	51	20221007122650_c	2	0	0	0	0	0	2	0
2	Danzu R.	2d	Taisho	938	20221007122650_c.flv20221007122650_c_001325_6_0.png	51	20221007122650_c	1	0	0	0	0	0	1	0
2	Danzu R.	2d	Taisho	939	20221007122650_c.flv20221007122650_c_001330_6_0.png	51	20221007122650_c	1	0	0	0	0	0	1	0
2	Danzu R.	2d	Taisho	940	20221007122650_c.flv20221007122650_c_001335_6_0.png	51	20221007122650_c	1	0	0	0	0	0	1	0
2	Danzu R.	2d	Taisho	941	20221007122650_c.flv20221007122650_c_001340_6_0.png	51	20221007122650_c	1	0	0	0	0	0	1	0
2	Danzu R.	2d	Taisho	942	20221007122650_c.flv20221007122650_c_001345_6_0.png	51	20221007122650_c	1	0	0	0	0	0	1	0
2	Danzu R.	2d	Taisho	943	20221007122650_c.flv20221007122650_c_001350_6_0.png	51	20221007122650_c	1	0	0	0	0	0	1	0
2	Danzu R.	2d	Taisho	944	20221007122650_c.flv20221007122650_c_001355_6_0.png	51	20221007122650_c	1	0	0	0	0	0	1	0
2	Danzu R.	2d	Taisho	945	20221007122650_c.flv20221007122650_c_001360_6_0.png	51	20221007122650_c	1	0	0	0	0	0	1	0
2	Danzu R.	2d	Taisho	946	20221007122650_c.flv20221007122650_c_001365_6_0.png	51	20221007122650_c	1	0	0	0	0	0	1	0
2	Danzu R.	2d	Taisho	947	20221007122650_c.flv20221007122650_c_001370_6_0.png	51	20221007122650_c	1	0	0	0	0	0	1	0
2	Danzu R.	2d	Taisho	948	20221007122650_c.flv20221007122650_c_001375_6_0.png	51	20221007122650_c	1	0	0	0	0	0	1	0
2	Danzu R.	2d	Taisho	949	20221007122650_c.flv20221007122650_c_001380_6_0.png	51	20221007122650_c	1	0	0	0	0	0	1	0
2	Danzu R.	2d	Taisho	950	20221007122650_c.flv20221007122650_c_001385_6_0.png	51	20221007122650_c	1	0	0	0	0	0	1	0
2	Danzu R.	2d	Taisho	951	20221007122650_c.flv20221007122650_c_001390_6_0.png	51	20221007122650_c	1	0	0	0	0	0	1	0
2	Danzu R.	2d	Taisho	952	20221007122650_c.flv20221007122650_c_001395_6_0.png	51	20221007122650_c	1	0	0	0	0	0	1	0
2	Danzu R.	2d	Taisho	953	20221007122650_c.flv20221007122650_c_001400_6_0.png	51	20221007122650_c	1	0	0	0	0	0	1	0
2	Danzu R.	2d	Taisho	954	20221007122650_c.flv20221007122650_c_001405_6_0.png	51	20221007122650_c	1	0	0	0	0	0	1	0
2	Danzu R.	2d	Taisho	955	20221007122650_c.flv20221007122650_c_002280_6_0.png	51	20221007122650_c	1	0	0	0	0	0	1	0
2	Danzu R.	2d	Taisho	956	20221007122650_c.flv20221007122650_c_002285_6_0.png	51	20221007122650_c	1	0	0	0	0	0	1	0
2	Danzu R.	2d	Taisho	957	20221007122650_c.flv20221007122650_c_002290_6_0.png	51	20221007122650_c	1	0	0	0	0	0	1	0
2	Danzu R.	2d	Taisho	958	20221007122650_c.flv20221007122650_c_002295_6_0.png	51	20221007122650_c	1	0	0	0	0	0	1	0
2	Danzu R.	2d	Taisho	959	20221007122650_c.flv20221007122650_c_002300_6_0.png	51	20221007122650_c	1	0	0	0	0	0	1	0
2	Danzu R.	2d	Taisho	960	20221007122650_c.flv20221007122650_c_002305_6_0.png	51	20221007122650_c	1	0	0	0	0	0	1	0
2	Danzu R.	2d	Taisho	961	20221007122650_c.flv20221007122650_c_002310_6_0.png	51	20221007122650_c	1	0	0	0	0	0	1	0
2	Danzu R.	2d	Taisho	962	20221007122650_c.flv20221007122650_c_002315_6_0.png	51	20221007122650_c	1	0	0	0	0	0	1	0
2	Danzu R.	2d	Taisho	963	20221007122650_c.flv20221007122650_c_002320_6_0.png	51	20221007122650_c	1	0	0	0	0	0	1	0
2	Danzu R.	2d	Taisho	964	20221007122650_c.flv20221007122650_c_002325_6_0.png	51	20221007122650_c	1	0	0	0	0	0	1	0
2	Danzu R.	2d	Taisho	965	20221007122650_c.flv20221007122650_c_002330_6_0.png	51	20221007122650_c	1	0	0	0	0	0	1	0
2	Danzu R.	2d	Taisho	966	20221007122650_c.flv20221007122650_c_002335_6_0.png	51	20221007122650_c	1	0	0	0	0	0	1	0
2	Danzu R.	2d	Taisho	967	20221007122650_c.flv20221007122650_c_002340_6_0.png	51	20221007122650_c	1	0	0	0	0	0	1	0
2	Danzu R.	2d	Taisho	968	20221007122650_c.flv20221007122650_c_002345_6_0.png	51	20221007122650_c	1	0	0	0	0	0	1	0
2	Danzu R.	2d	Taisho	969	20221007122650_c.flv20221007122650_c_002350_6_0.png	51	20221007122650_c	1	0	0	0	0	0	1	0
2	Danzu R.	2d	Taisho	970	20221007122650_c.flv20221007122650_c_002355_6_0.png	51	20221007122650_c	1	0	0	0	0	0	1	0
2	Danzu R.	2d	Taisho	971	20221007122650_c.flv20221007122650_c_002360_6_0.png	51	20221007122650_c	1	0	0	0	0	0	1	0
2	Danzu R.	2d	Taisho	972	20221007122650_c.flv20221007122650_c_002365_6_0.png	51	20221007122650_c	1	0	0	0	0	0	1	0
2	Danzu R.	2d	Taisho	973	20221007122650_c.flv20221007122650_c_002370_6_0.png	51	20221007122650_c	1	0	0	0	0	0	1	0
2	Danzu R.	2d	Taisho	974	20221007122650_c.flv20221007122650_c_002375_6_0.png	51	20221007122650_c	1	0	0	0	0	0	1	0
2	Danzu R.	2d	Taisho	975	20221007122650_c.flv20221007122650_c_002380_6_0.png	51	20221007122650_c	1	0	0	0	0	0	1	0
2	Danzu R.	2d	Taisho	976	20221007122650_c.flv20221007122650_c_003005_1_0.png	51	20221007122650_c	1	1	0	0	0	0	0	0
2	Danzu R.	2d	Taisho	977	20221007122650_c.flv20221007122650_c_003010_1_0.png	51	20221007122650_c	1	1	0	0	0	0	0	0
2	Danzu R.	2d	Taisho	978	20221007122650_c.flv20221007122650_c_003015_1_0.png	51	20221007122650_c	1	1	0	0	0	0	0	0
2	Danzu R.	2d	Taisho	979	20221007122650_c.flv20221007122650_c_003020_1_0.png	51	20221007122650_c	1	1	0	0	0	0	0	0
2	Danzu R.	2d	Taisho	980	20221007122650_c.flv20221007122650_c_003025_1_0.png	51	20221007122650_c	1	1	0	0	0	0	0	0
2	Danzu R.	2d	Taisho	981	20221007122650_c.flv20221007122650_c_003030_1_0.png	51	20221007122650_c	1	1	0	0	0	0	0	0
2	Danzu R.	2d	Taisho	982	20221007122650_c.flv20221007122650_c_003035_1_0.png	51	20221007122650_c	1	1	0	0	0	0	0	0
2	Danzu R.	2d	Taisho	983	20221007122650_c.flv20221007122650_c_003040_1_0.png	51	20221007122650_c	1	1	0	0	0	0	0	0
2	Danzu R.	2d	Taisho	984	20221007122650_c.flv20221007122650_c_003045_1_0.png	51	20221007122650_c	1	1	0	0	0	0	0	0
2	Danzu R.	2d	Taisho	985	20221007122650_c.flv20221007122650_c_003050_1_0.png	51	20221007122650_c	1	1	0	0	0	0	0	0
2	Danzu R.	2d	Taisho	986	20221007122650_c.flv20221007122650_c_003055_1_0.png	51	20221007122650_c	1	1	0	0	0	0	0	0
2	Danzu R.	2d	Taisho	987	20221007122650_c.flv20221007122650_c_003060_1_0.png	51	20221007122650_c	1	1	0	0	0	0	0	0
2	Danzu R.	2d	Taisho	988	20221007122650_c.flv20221007122650_c_003065_1_0.png	51	20221007122650_c	1	1	0	0	0	0	0	0
2	Danzu R.	2d	Taisho	989	20221007122650_c.flv20221007122650_c_003070_1_0.png	51	20221007122650_c	1	1	0	0	0	0	0	0
2	Danzu R.	2d	Taisho	990	20221007122650_c.flv20221007122650_c_003075_1_0.png	51	20221007122650_c	1	1	0	0	0	0	0	0
2	Danzu R.	2d	Taisho	991	20221007122650_c.flv20221007122650_c_003080_1_0.png	51	20221007122650_c	1	1	0	0	0	0	0	0
2	Danzu R.	2d	Taisho	992	20221007122650_c.flv20221007122650_c_003085_1_0.png	51	20221007122650_c	1	1	0	0	0	0	0	0
2	Danzu R.	2d	Taisho	993	20221007122650_c.flv20221007122650_c_003090_1_0.png	51	20221007122650_c	1	1	0	0	0	0	0	0
2	Danzu R.	2d	Taisho	994	20221007122650_c.flv20221007122650_c_003095_1_0.png	51	20221007122650_c	1	1	0	0	0	0	0	0
2	Danzu R.	2d	Taisho	995	20221007122650_c.flv20221007122650_c_003100_1_0.png	51	20221007122650_c	1	1	0	0	0	0	0	0
2	Danzu R.	2d	Taisho	996	20221007122650_c.flv20221007122650_c_003105_1_0.png	51	20221007122650_c	1	1	0	0	0	0	0	0
2	Danzu R.	2d	Taisho	1038	20221007123228_c.flv20221007123228_c_001240_6_0.png	55	20221007123228_c	1	0	0	0	0	0	1	0
2	Danzu R.	2d	Taisho	1039	20221007123228_c.flv20221007123228_c_001245_6_0.png	55	20221007123228_c	1	0	0	0	0	0	1	0
2	Danzu R.	2d	Taisho	1040	20221007123228_c.flv20221007123228_c_001250_6_0.png	55	20221007123228_c	1	0	0	0	0	0	1	0
2	Danzu R.	2d	Taisho	1041	20221007123228_c.flv20221007123228_c_001255_6_0.png	55	20221007123228_c	1	0	0	0	0	0	1	0
2	Danzu R.	2d	Taisho	1042	20221007123228_c.flv20221007123228_c_001260_6_0.png	55	20221007123228_c	1	0	0	0	0	0	1	0
2	Danzu R.	2d	Taisho	1043	20221007123228_c.flv20221007123228_c_001265_6_0.png	55	20221007123228_c	1	0	0	0	0	0	1	0
2	Danzu R.	2d	Taisho	1044	20221007123228_c.flv20221007123228_c_001270_6_0.png	55	20221007123228_c	1	0	0	0	0	0	1	0
2	Danzu R.	2d	Taisho	1045	20221007123228_c.flv20221007123228_c_001275_6_0.png	55	20221007123228_c	1	0	0	0	0	0	1	0
2	Danzu R.	2d	Taisho	1046	20221007123228_c.flv20221007123228_c_001280_6_0.png	55	20221007123228_c	1	0	0	0	0	0	1	0
2	Danzu R.	2d	Taisho	1047	20221007123228_c.flv20221007123228_c_001285_6_0.png	55	20221007123228_c	1	0	0	0	0	0	1	0
2	Danzu R.	2d	Taisho	1048	20221007123228_c.flv20221007123228_c_001290_6_0.png	55	20221007123228_c	1	0	0	0	0	0	1	0
2	Danzu R.	2d	Taisho	1049	20221007123228_c.flv20221007123228_c_001295_6_0.png	55	20221007123228_c	1	0	0	0	0	0	1	0
2	Danzu R.	2d	Taisho	1050	20221007123228_c.flv20221007123228_c_001300_6_0.png	55	20221007123228_c	1	0	0	0	0	0	1	0
2	Danzu R.	2d	Taisho	1051	20221007123228_c.flv20221007123228_c_001305_6_0.png	55	20221007123228_c	1	0	0	0	0	0	1	0
2	Danzu R.	2d	Taisho	1052	20221007123228_c.flv20221007123228_c_001310_6_0.png	55	20221007123228_c	1	0	0	0	0	0	1	0
2	Danzu R.	2d	Taisho	1053	20221007123228_c.flv20221007123228_c_001315_6_0.png	55	20221007123228_c	1	0	0	0	0	0	1	0
2	Danzu R.	2d	Taisho	1054	20221007123228_c.flv20221007123228_c_001320_6_0.png	55	20221007123228_c	1	0	0	0	0	0	1	0
2	Danzu R.	2d	Taisho	1055	20221007123228_c.flv20221007123228_c_001325_6_0.png	55	20221007123228_c	1	0	0	0	0	0	1	0
2	Danzu R.	2d	Taisho	1056	20221007123228_c.flv20221007123228_c_001330_6_0.png	55	20221007123228_c	1	0	0	0	0	0	1	0
2	Danzu R.	2d	Taisho	1057	20221007123228_c.flv20221007123228_c_002520_6_0.png	55	20221007123228_c	1	0	0	0	0	0	1	0
2	Danzu R.	2d	Taisho	1058	20221007123228_c.flv20221007123228_c_002525_6_0.png	55	20221007123228_c	1	0	0	0	0	0	1	0
2	Danzu R.	2d	Taisho	1059	20221007123228_c.flv20221007123228_c_002530_6_0.png	55	20221007123228_c	1	0	0	0	0	0	1	0
2	Danzu R.	2d	Taisho	1060	20221007123228_c.flv20221007123228_c_002535_6_0.png	55	20221007123228_c	1	0	0	0	0	0	1	0
2	Danzu R.	2d	Taisho	1061	20221007123228_c.flv20221007123228_c_002540_6_0.png	55	20221007123228_c	1	0	0	0	0	0	1	0
2	Danzu R.	2d	Taisho	1062	20221007123228_c.flv20221007123228_c_002545_6_0.png	55	20221007123228_c	1	0	0	0	0	0	1	0
2	Danzu R.	2d	Taisho	1063	20221007123228_c.flv20221007123228_c_002550_6_0.png	55	20221007123228_c	2	1	0	0	0	0	1	0
2	Danzu R.	2d	Taisho	1064	20221007123228_c.flv20221007123228_c_002555_6_0.png	55	20221007123228_c	2	1	0	0	0	0	1	0
2	Danzu R.	2d	Taisho	1065	20221007123228_c.flv20221007123228_c_002560_6_0.png	55	20221007123228_c	2	1	0	0	0	0	1	0
2	Danzu R.	2d	Taisho	1066	20221007123228_c.flv20221007123228_c_002565_1_0.png	55	20221007123228_c	2	1	0	0	0	0	1	0
2	Danzu R.	2d	Taisho	1067	20221007123228_c.flv20221007123228_c_002570_6_0.png	55	20221007123228_c	2	1	0	0	0	0	1	0
2	Danzu R.	2d	Taisho	1068	20221007123228_c.flv20221007123228_c_002575_1_0.png	55	20221007123228_c	3	1	0	0	1	0	1	0
2	Danzu R.	2d	Taisho	1069	20221007123228_c.flv20221007123228_c_002580_6_0.png	55	20221007123228_c	3	1	0	0	1	0	1	0
2	Danzu R.	2d	Taisho	1070	20221007123228_c.flv20221007123228_c_002585_4_0.png	55	20221007123228_c	3	1	0	0	1	0	1	0
2	Danzu R.	2d	Taisho	1071	20221007123228_c.flv20221007123228_c_002590_6_0.png	55	20221007123228_c	3	1	0	0	1	0	1	0
2	Danzu R.	2d	Taisho	1072	20221007123228_c.flv20221007123228_c_002595_4_0.png	55	20221007123228_c	4	1	0	0	1	0	2	0
2	Danzu R.	2d	Taisho	1073	20221007123228_c.flv20221007123228_c_002600_6_0.png	55	20221007123228_c	3	1	0	0	1	0	1	0
2	Danzu R.	2d	Taisho	1074	20221007123228_c.flv20221007123228_c_002605_4_0.png	55	20221007123228_c	2	1	0	0	1	0	0	0
2	Danzu R.	2d	Taisho	1075	20221007123228_c.flv20221007123228_c_002605_6_1.png	55	20221007123228_c	1	0	0	0	0	0	1	0
2	Danzu R.	2d	Taisho	1076	20221007123228_c.flv20221007123228_c_002610_4_1.png	55	20221007123228_c	1	0	0	0	1	0	0	0
2	Danzu R.	2d	Taisho	1077	20221007123228_c.flv20221007123228_c_002610_6_0.png	55	20221007123228_c	2	1	0	0	0	0	1	0
2	Danzu R.	2d	Taisho	1078	20221007123228_c.flv20221007123228_c_002615_4_0.png	55	20221007123228_c	3	1	0	0	1	0	1	0
2	Danzu R.	2d	Taisho	1079	20221007123228_c.flv20221007123228_c_002620_1_0.png	55	20221007123228_c	4	1	0	0	1	0	2	0
2	Danzu R.	2d	Taisho	1080	20221007123228_c.flv20221007123228_c_002625_6_0.png	55	20221007123228_c	3	1	0	0	1	0	1	0
2	Danzu R.	2d	Taisho	1081	20221007123228_c.flv20221007123228_c_002630_4_0.png	55	20221007123228_c	2	1	0	0	1	0	0	0
2	Danzu R.	2d	Taisho	1082	20221007123228_c.flv20221007123228_c_002635_1_0.png	55	20221007123228_c	2	1	0	0	1	0	0	0
2	Danzu R.	2d	Taisho	1083	20221007123228_c.flv20221007123228_c_002640_4_0.png	55	20221007123228_c	2	1	0	0	1	0	0	0
2	Danzu R.	2d	Taisho	1084	20221007123228_c.flv20221007123228_c_002645_1_0.png	55	20221007123228_c	2	1	0	0	1	0	0	0
2	Danzu R.	2d	Taisho	1085	20221007123228_c.flv20221007123228_c_002650_4_0.png	55	20221007123228_c	2	1	0	0	1	0	0	0
2	Danzu R.	2d	Taisho	1086	20221007123228_c.flv20221007123228_c_002655_1_0.png	55	20221007123228_c	2	1	0	0	1	0	0	0
2	Danzu R.	2d	Taisho	1087	20221007123228_c.flv20221007123228_c_002660_4_0.png	55	20221007123228_c	2	1	0	0	1	0	0	0
2	Danzu R.	2d	Taisho	1088	20221007123228_c.flv20221007123228_c_002665_1_0.png	55	20221007123228_c	2	1	0	0	1	0	0	0
2	Danzu R.	2d	Taisho	1089	20221007123228_c.flv20221007123228_c_002670_1_0.png	55	20221007123228_c	2	1	0	0	1	0	0	0
2	Danzu R.	2d	Taisho	1090	20221007123228_c.flv20221007123228_c_002675_4_0.png	55	20221007123228_c	2	1	0	0	1	0	0	0
2	Danzu R.	2d	Taisho	1091	20221007123228_c.flv20221007123228_c_002680_1_0.png	55	20221007123228_c	1	1	0	0	0	0	0	0
2	Danzu R.	2d	Taisho	1092	20221007123228_c.flv20221007123228_c_002685_1_0.png	55	20221007123228_c	1	1	0	0	0	0	0	0
2	Danzu R.	2d	Taisho	1093	20221007123228_c.flv20221007123228_c_002690_1_0.png	55	20221007123228_c	1	1	0	0	0	0	0	0
2	Danzu R.	2d	Taisho	1094	20221007123228_c.flv20221007123228_c_002695_1_0.png	55	20221007123228_c	1	1	0	0	0	0	0	0
2	Danzu R.	2d	Taisho	1095	20221007123228_c.flv20221007123228_c_002700_1_0.png	55	20221007123228_c	1	1	0	0	0	0	0	0
2	Danzu R.	2d	Taisho	1116	20221007123806_c.flv20221007123806_c_002310_6_0.png	57	20221007123806_c	1	0	0	0	0	0	1	0
2	Danzu R.	2d	Taisho	1117	20221007123806_c.flv20221007123806_c_002315_6_0.png	57	20221007123806_c	1	0	0	0	0	0	1	0
2	Danzu R.	2d	Taisho	1118	20221007123806_c.flv20221007123806_c_002320_6_0.png	57	20221007123806_c	1	0	0	0	0	0	1	0
2	Danzu R.	2d	Taisho	1119	20221007123806_c.flv20221007123806_c_002325_6_0.png	57	20221007123806_c	1	0	0	0	0	0	1	0
2	Danzu R.	2d	Taisho	1120	20221007123806_c.flv20221007123806_c_002330_6_0.png	57	20221007123806_c	1	0	0	0	0	0	1	0
2	Danzu R.	2d	Taisho	1121	20221007123806_c.flv20221007123806_c_002335_6_0.png	57	20221007123806_c	1	0	0	0	0	0	1	0
2	Danzu R.	2d	Taisho	1122	20221007123806_c.flv20221007123806_c_002340_6_0.png	57	20221007123806_c	1	0	0	0	0	0	1	0
2	Danzu R.	2d	Taisho	1123	20221007123806_c.flv20221007123806_c_002345_6_0.png	57	20221007123806_c	1	0	0	0	0	0	1	0
2	Danzu R.	2d	Taisho	1124	20221007123806_c.flv20221007123806_c_002350_6_0.png	57	20221007123806_c	1	0	0	0	0	0	1	0
2	Danzu R.	2d	Taisho	1125	20221007123806_c.flv20221007123806_c_002355_6_0.png	57	20221007123806_c	1	0	0	0	0	0	1	0
2	Danzu R.	2d	Taisho	1126	20221007123806_c.flv20221007123806_c_002360_6_0.png	57	20221007123806_c	1	0	0	0	0	0	1	0
2	Danzu R.	2d	Taisho	1127	20221007123806_c.flv20221007123806_c_002365_6_0.png	57	20221007123806_c	1	0	0	0	0	0	1	0
2	Danzu R.	2d	Taisho	1128	20221007123806_c.flv20221007123806_c_002370_6_0.png	57	20221007123806_c	1	0	0	0	0	0	1	0
2	Danzu R.	2d	Taisho	1129	20221007123806_c.flv20221007123806_c_002375_6_0.png	57	20221007123806_c	1	0	0	0	0	0	1	0
2	Danzu R.	2d	Taisho	1130	20221007123806_c.flv20221007123806_c_002380_6_0.png	57	20221007123806_c	1	0	0	0	0	0	1	0
2	Danzu R.	2d	Taisho	1131	20221007123806_c.flv20221007123806_c_002385_6_0.png	57	20221007123806_c	1	0	0	0	0	0	1	0
2	Danzu R.	2d	Taisho	1132	20221007123806_c.flv20221007123806_c_002390_6_0.png	57	20221007123806_c	1	0	0	0	0	0	1	0
2	Danzu R.	2d	Taisho	1133	20221007123806_c.flv20221007123806_c_002395_6_0.png	57	20221007123806_c	1	0	0	0	0	0	1	0
2	Danzu R.	2d	Taisho	1134	20221007123806_c.flv20221007123806_c_002400_6_0.png	57	20221007123806_c	1	0	0	0	0	0	1	0
2	Danzu R.	2d	Taisho	1135	20221007123806_c.flv20221007123806_c_002405_6_0.png	57	20221007123806_c	1	0	0	0	0	0	1	0
2	Danzu R.	2d	Taisho	1136	20221007123806_c.flv20221007123806_c_002410_6_0.png	57	20221007123806_c	1	0	0	0	0	0	1	0
2	Danzu R.	2d	Taisho	1137	20221007123806_c.flv20221007123806_c_002585_1_0.png	57	20221007123806_c	1	1	0	0	0	0	0	0
2	Danzu R.	2d	Taisho	1138	20221007123806_c.flv20221007123806_c_002590_1_0.png	57	20221007123806_c	1	1	0	0	0	0	0	0
2	Danzu R.	2d	Taisho	1139	20221007123806_c.flv20221007123806_c_002595_1_0.png	57	20221007123806_c	1	1	0	0	0	0	0	0
2	Danzu R.	2d	Taisho	1140	20221007123806_c.flv20221007123806_c_002600_1_0.png	57	20221007123806_c	1	1	0	0	0	0	0	0
2	Danzu R.	2d	Taisho	1141	20221007123806_c.flv20221007123806_c_002605_1_0.png	57	20221007123806_c	1	1	0	0	0	0	0	0
2	Danzu R.	2d	Taisho	1142	20221007123806_c.flv20221007123806_c_002610_1_0.png	57	20221007123806_c	1	1	0	0	0	0	0	0
2	Danzu R.	2d	Taisho	1143	20221007123806_c.flv20221007123806_c_002615_1_0.png	57	20221007123806_c	1	1	0	0	0	0	0	0
2	Danzu R.	2d	Taisho	1144	20221007123806_c.flv20221007123806_c_002620_1_0.png	57	20221007123806_c	1	1	0	0	0	0	0	0
2	Danzu R.	2d	Taisho	1145	20221007123806_c.flv20221007123806_c_002625_1_0.png	57	20221007123806_c	1	1	0	0	0	0	0	0
2	Danzu R.	2d	Taisho	1146	20221007123806_c.flv20221007123806_c_002630_1_0.png	57	20221007123806_c	1	1	0	0	0	0	0	0
2	Danzu R.	2d	Taisho	1147	20221007123806_c.flv20221007123806_c_002635_1_0.png	57	20221007123806_c	1	1	0	0	0	0	0	0
2	Danzu R.	2d	Taisho	1148	20221007123806_c.flv20221007123806_c_002640_1_0.png	57	20221007123806_c	1	1	0	0	0	0	0	0
2	Danzu R.	2d	Taisho	1149	20221007123806_c.flv20221007123806_c_002645_1_0.png	57	20221007123806_c	1	1	0	0	0	0	0	0
2	Danzu R.	2d	Taisho	1150	20221007123806_c.flv20221007123806_c_002650_1_0.png	57	20221007123806_c	1	1	0	0	0	0	0	0
2	Danzu R.	2d	Taisho	1151	20221007123806_c.flv20221007123806_c_002655_1_0.png	57	20221007123806_c	1	1	0	0	0	0	0	0
2	Danzu R.	2d	Taisho	1152	20221007123806_c.flv20221007123806_c_002660_1_0.png	57	20221007123806_c	1	1	0	0	0	0	0	0
2	Danzu R.	2d	Taisho	1153	20221007123806_c.flv20221007123806_c_002665_1_0.png	57	20221007123806_c	1	1	0	0	0	0	0	0
2	Danzu R.	2d	Taisho	1154	20221007123806_c.flv20221007123806_c_002670_1_0.png	57	20221007123806_c	1	1	0	0	0	0	0	0
2	Danzu R.	2d	Taisho	1155	20221007123806_c.flv20221007123806_c_002675_1_0.png	57	20221007123806_c	1	1	0	0	0	0	0	0
2	Danzu R.	2d	Taisho	1156	20221007123806_c.flv20221007123806_c_002680_1_0.png	57	20221007123806_c	1	1	0	0	0	0	0	0
2	Danzu R.	2d	Taisho	1173	20221007124344_d.flv20221007124344_d_000090_6_0.png	59	20221007124344_d	1	0	0	0	0	0	1	0
2	Danzu R.	2d	Taisho	1174	20221007124344_d.flv20221007124344_d_000095_6_0.png	59	20221007124344_d	1	0	0	0	0	0	1	0
2	Danzu R.	2d	Taisho	1175	20221007124344_d.flv20221007124344_d_000100_6_0.png	59	20221007124344_d	1	0	0	0	0	0	1	0
2	Danzu R.	2d	Taisho	1176	20221007124344_d.flv20221007124344_d_000105_6_0.png	59	20221007124344_d	1	0	0	0	0	0	1	0
2	Danzu R.	2d	Taisho	1177	20221007124344_d.flv20221007124344_d_000110_6_0.png	59	20221007124344_d	1	0	0	0	0	0	1	0
2	Danzu R.	2d	Taisho	1178	20221007124344_d.flv20221007124344_d_000115_6_0.png	59	20221007124344_d	1	0	0	0	0	0	1	0
2	Danzu R.	2d	Taisho	1179	20221007124344_d.flv20221007124344_d_000120_6_0.png	59	20221007124344_d	1	0	0	0	0	0	1	0
2	Danzu R.	2d	Taisho	1180	20221007124344_d.flv20221007124344_d_000125_6_0.png	59	20221007124344_d	1	0	0	0	0	0	1	0
2	Danzu R.	2d	Taisho	1181	20221007124344_d.flv20221007124344_d_000130_6_0.png	59	20221007124344_d	1	0	0	0	0	0	1	0
2	Danzu R.	2d	Taisho	1182	20221007124344_d.flv20221007124344_d_000135_6_0.png	59	20221007124344_d	1	0	0	0	0	0	1	0
2	Danzu R.	2d	Taisho	1183	20221007124344_d.flv20221007124344_d_000140_6_0.png	59	20221007124344_d	1	0	0	0	0	0	1	0
2	Danzu R.	2d	Taisho	1184	20221007124344_d.flv20221007124344_d_000145_6_0.png	59	20221007124344_d	1	0	0	0	0	0	1	0
2	Danzu R.	2d	Taisho	1185	20221007124344_d.flv20221007124344_d_000150_6_0.png	59	20221007124344_d	1	0	0	0	0	0	1	0
2	Danzu R.	2d	Taisho	1186	20221007124344_d.flv20221007124344_d_000155_6_0.png	59	20221007124344_d	1	0	0	0	0	0	1	0
2	Danzu R.	2d	Taisho	1187	20221007124344_d.flv20221007124344_d_000160_6_0.png	59	20221007124344_d	1	0	0	0	0	0	1	0
2	Danzu R.	2d	Taisho	1188	20221007124344_d.flv20221007124344_d_000165_6_0.png	59	20221007124344_d	1	0	0	0	0	0	1	0
2	Danzu R.	2d	Taisho	1189	20221007124344_d.flv20221007124344_d_000170_6_0.png	59	20221007124344_d	1	0	0	0	0	0	1	0
2	Danzu R.	2d	Taisho	1190	20221007124344_d.flv20221007124344_d_000175_6_0.png	59	20221007124344_d	1	0	0	0	0	0	1	0
2	Danzu R.	2d	Taisho	1191	20221007124344_d.flv20221007124344_d_000660_6_0.png	59	20221007124344_d	1	0	0	0	0	0	1	0
2	Danzu R.	2d	Taisho	1192	20221007124344_d.flv20221007124344_d_000665_6_0.png	59	20221007124344_d	1	0	0	0	0	0	1	0
2	Danzu R.	2d	Taisho	1193	20221007124344_d.flv20221007124344_d_000670_6_0.png	59	20221007124344_d	1	0	0	0	0	0	1	0
2	Danzu R.	2d	Taisho	1194	20221007124344_d.flv20221007124344_d_000675_6_0.png	59	20221007124344_d	1	0	0	0	0	0	1	0
2	Danzu R.	2d	Taisho	1195	20221007124344_d.flv20221007124344_d_000680_6_0.png	59	20221007124344_d	1	0	0	0	0	0	1	0
2	Danzu R.	2d	Taisho	1196	20221007124344_d.flv20221007124344_d_000685_6_0.png	59	20221007124344_d	1	0	0	0	0	0	1	0
2	Danzu R.	2d	Taisho	1197	20221007124344_d.flv20221007124344_d_000690_6_0.png	59	20221007124344_d	1	0	0	0	0	0	1	0
2	Danzu R.	2d	Taisho	1198	20221007124344_d.flv20221007124344_d_000695_6_0.png	59	20221007124344_d	2	0	0	0	0	0	2	0
2	Danzu R.	2d	Taisho	1199	20221007124344_d.flv20221007124344_d_000700_6_0.png	59	20221007124344_d	2	0	0	0	0	0	2	0
2	Danzu R.	2d	Taisho	1200	20221007124344_d.flv20221007124344_d_000705_6_0.png	59	20221007124344_d	2	0	0	0	0	0	2	0
2	Danzu R.	2d	Taisho	1201	20221007124344_d.flv20221007124344_d_000710_6_0.png	59	20221007124344_d	2	0	0	0	0	0	2	0
2	Danzu R.	2d	Taisho	1202	20221007124344_d.flv20221007124344_d_000715_6_0.png	59	20221007124344_d	1	0	0	0	0	0	1	0
2	Danzu R.	2d	Taisho	1203	20221007124344_d.flv20221007124344_d_000720_6_0.png	59	20221007124344_d	1	0	0	0	0	0	1	0
2	Danzu R.	2d	Taisho	1204	20221007124344_d.flv20221007124344_d_000725_6_0.png	59	20221007124344_d	1	0	0	0	0	0	1	0
2	Danzu R.	2d	Taisho	1205	20221007124344_d.flv20221007124344_d_000730_6_0.png	59	20221007124344_d	1	0	0	0	0	0	1	0
2	Danzu R.	2d	Taisho	1206	20221007124344_d.flv20221007124344_d_000735_6_0.png	59	20221007124344_d	1	0	0	0	0	0	1	0
2	Danzu R.	2d	Taisho	1207	20221007124344_d.flv20221007124344_d_000740_6_0.png	59	20221007124344_d	1	0	0	0	0	0	1	0
2	Danzu R.	2d	Taisho	1208	20221007124344_d.flv20221007124344_d_000745_6_0.png	59	20221007124344_d	1	0	0	0	0	0	1	0
2	Danzu R.	2d	Taisho	1209	20221007124344_d.flv20221007124344_d_000750_6_0.png	59	20221007124344_d	1	0	0	0	0	0	1	0
2	Danzu R.	2d	Taisho	1210	20221007124344_d.flv20221007124344_d_000755_6_0.png	59	20221007124344_d	1	0	0	0	0	0	1	0
2	Danzu R.	2d	Taisho	1211	20221007124344_d.flv20221007124344_d_000760_6_0.png	59	20221007124344_d	1	0	0	0	0	0	1	0
2	Danzu R.	2d	Taisho	1212	20221007124344_d.flv20221007124344_d_000970_6_0.png	59	20221007124344_d	1	0	0	0	0	0	1	0
2	Danzu R.	2d	Taisho	1213	20221007124344_d.flv20221007124344_d_000975_6_0.png	59	20221007124344_d	1	0	0	0	0	0	1	0
2	Danzu R.	2d	Taisho	1214	20221007124344_d.flv20221007124344_d_000980_6_0.png	59	20221007124344_d	1	0	0	0	0	0	1	0
2	Danzu R.	2d	Taisho	1215	20221007124344_d.flv20221007124344_d_000985_6_0.png	59	20221007124344_d	2	0	0	1	0	0	1	0
2	Danzu R.	2d	Taisho	1216	20221007124344_d.flv20221007124344_d_000990_3_0.png	59	20221007124344_d	2	0	0	1	0	0	1	0
2	Danzu R.	2d	Taisho	1217	20221007124344_d.flv20221007124344_d_000995_6_0.png	59	20221007124344_d	2	0	0	1	0	0	1	0
2	Danzu R.	2d	Taisho	1218	20221007124344_d.flv20221007124344_d_001000_3_0.png	59	20221007124344_d	2	0	0	1	0	0	1	0
2	Danzu R.	2d	Taisho	1219	20221007124344_d.flv20221007124344_d_001005_6_0.png	59	20221007124344_d	2	0	0	1	0	0	1	0
2	Danzu R.	2d	Taisho	1220	20221007124344_d.flv20221007124344_d_001010_3_0.png	59	20221007124344_d	2	0	0	1	0	0	1	0
2	Danzu R.	2d	Taisho	1221	20221007124344_d.flv20221007124344_d_001015_6_0.png	59	20221007124344_d	2	0	0	1	0	0	1	0
2	Danzu R.	2d	Taisho	1222	20221007124344_d.flv20221007124344_d_001020_3_0.png	59	20221007124344_d	2	0	0	1	0	0	1	0
2	Danzu R.	2d	Taisho	1223	20221007124344_d.flv20221007124344_d_001025_6_0.png	59	20221007124344_d	2	0	0	1	0	0	1	0
2	Danzu R.	2d	Taisho	1224	20221007124344_d.flv20221007124344_d_001030_3_0.png	59	20221007124344_d	1	0	0	1	0	0	0	0
2	Danzu R.	2d	Taisho	1225	20221007124344_d.flv20221007124344_d_001035_3_0.png	59	20221007124344_d	1	0	0	1	0	0	0	0
2	Danzu R.	2d	Taisho	1226	20221007124344_d.flv20221007124344_d_001040_3_0.png	59	20221007124344_d	1	0	0	1	0	0	0	0
2	Danzu R.	2d	Taisho	1227	20221007124344_d.flv20221007124344_d_001120_6_0.png	59	20221007124344_d	1	0	0	0	0	0	1	0
2	Danzu R.	2d	Taisho	1228	20221007124344_d.flv20221007124344_d_001125_6_0.png	59	20221007124344_d	1	0	0	0	0	0	1	0
2	Danzu R.	2d	Taisho	1229	20221007124344_d.flv20221007124344_d_001130_6_0.png	59	20221007124344_d	1	0	0	0	0	0	1	0
2	Danzu R.	2d	Taisho	1230	20221007124344_d.flv20221007124344_d_001135_6_0.png	59	20221007124344_d	1	0	0	0	0	0	1	0
2	Danzu R.	2d	Taisho	1231	20221007124344_d.flv20221007124344_d_001140_6_0.png	59	20221007124344_d	1	0	0	0	0	0	1	0
2	Danzu R.	2d	Taisho	1232	20221007124344_d.flv20221007124344_d_001145_6_0.png	59	20221007124344_d	1	0	0	0	0	0	1	0
2	Danzu R.	2d	Taisho	1233	20221007124344_d.flv20221007124344_d_001150_6_0.png	59	20221007124344_d	3	0	0	0	0	0	3	0
2	Danzu R.	2d	Taisho	1234	20221007124344_d.flv20221007124344_d_001155_6_0.png	59	20221007124344_d	3	0	0	0	0	0	3	0
2	Danzu R.	2d	Taisho	1235	20221007124344_d.flv20221007124344_d_001160_6_0.png	59	20221007124344_d	3	0	0	0	0	0	3	0
2	Danzu R.	2d	Taisho	1236	20221007124344_d.flv20221007124344_d_001165_6_0.png	59	20221007124344_d	3	0	0	0	0	0	3	0
2	Danzu R.	2d	Taisho	1237	20221007124344_d.flv20221007124344_d_001170_6_0.png	59	20221007124344_d	3	0	0	0	0	0	3	0
2	Danzu R.	2d	Taisho	1238	20221007124344_d.flv20221007124344_d_001175_6_0.png	59	20221007124344_d	3	0	0	0	0	0	3	0
2	Danzu R.	2d	Taisho	1239	20221007124344_d.flv20221007124344_d_001180_6_0.png	59	20221007124344_d	2	0	0	0	0	0	2	0
2	Danzu R.	2d	Taisho	1240	20221007124344_d.flv20221007124344_d_001185_6_0.png	59	20221007124344_d	2	0	0	0	0	0	2	0
2	Danzu R.	2d	Taisho	1241	20221007124344_d.flv20221007124344_d_001190_6_0.png	59	20221007124344_d	2	0	0	0	0	0	2	0
2	Danzu R.	2d	Taisho	1242	20221007124344_d.flv20221007124344_d_001195_6_0.png	59	20221007124344_d	2	0	0	0	0	0	2	0
2	Danzu R.	2d	Taisho	1243	20221007124344_d.flv20221007124344_d_001200_6_0.png	59	20221007124344_d	2	0	0	0	1	0	1	0
2	Danzu R.	2d	Taisho	1244	20221007124344_d.flv20221007124344_d_001205_4_0.png	59	20221007124344_d	2	0	0	0	1	0	1	0
2	Danzu R.	2d	Taisho	1245	20221007124344_d.flv20221007124344_d_001210_4_0.png	59	20221007124344_d	1	0	0	0	1	0	0	0
2	Danzu R.	2d	Taisho	1246	20221007124344_d.flv20221007124344_d_001215_4_0.png	59	20221007124344_d	1	0	0	0	1	0	0	0
2	Danzu R.	2d	Taisho	1247	20221007124344_d.flv20221007124344_d_001220_4_0.png	59	20221007124344_d	1	0	0	0	1	0	0	0
2	Danzu R.	2d	Taisho	1248	20221007124344_d.flv20221007124344_d_001225_4_0.png	59	20221007124344_d	1	0	0	0	1	0	0	0
2	Danzu R.	2d	Taisho	1249	20221007124344_d.flv20221007124344_d_001230_4_0.png	59	20221007124344_d	1	0	0	0	1	0	0	0
2	Danzu R.	2d	Taisho	1250	20221007124344_d.flv20221007124344_d_001235_4_0.png	59	20221007124344_d	1	0	0	0	1	0	0	0
2	Danzu R.	2d	Taisho	1251	20221007124344_d.flv20221007124344_d_001240_4_0.png	59	20221007124344_d	1	0	0	0	1	0	0	0
2	Danzu R.	2d	Taisho	1252	20221007124344_d.flv20221007124344_d_001245_4_0.png	59	20221007124344_d	1	0	0	0	1	0	0	0
2	Danzu R.	2d	Taisho	1253	20221007124344_d.flv20221007124344_d_001250_4_0.png	59	20221007124344_d	1	0	0	0	1	0	0	0
2	Danzu R.	2d	Taisho	1254	20221007124344_d.flv20221007124344_d_001405_6_0.png	59	20221007124344_d	1	0	0	0	0	0	1	0
2	Danzu R.	2d	Taisho	1255	20221007124344_d.flv20221007124344_d_001410_6_0.png	59	20221007124344_d	1	0	0	0	0	0	1	0
2	Danzu R.	2d	Taisho	1256	20221007124344_d.flv20221007124344_d_001415_6_0.png	59	20221007124344_d	1	0	0	0	0	0	1	0
2	Danzu R.	2d	Taisho	1257	20221007124344_d.flv20221007124344_d_001420_6_0.png	59	20221007124344_d	1	0	0	0	0	0	1	0
2	Danzu R.	2d	Taisho	1258	20221007124344_d.flv20221007124344_d_001425_6_0.png	59	20221007124344_d	1	0	0	0	0	0	1	0
2	Danzu R.	2d	Taisho	1259	20221007124344_d.flv20221007124344_d_001430_6_0.png	59	20221007124344_d	1	0	0	0	0	0	1	0
2	Danzu R.	2d	Taisho	1260	20221007124344_d.flv20221007124344_d_001435_6_0.png	59	20221007124344_d	1	0	0	0	0	0	1	0
2	Danzu R.	2d	Taisho	1261	20221007124344_d.flv20221007124344_d_001440_6_0.png	59	20221007124344_d	1	0	0	0	0	0	1	0
2	Danzu R.	2d	Taisho	1262	20221007124344_d.flv20221007124344_d_001445_6_0.png	59	20221007124344_d	1	0	0	0	0	0	1	0
2	Danzu R.	2d	Taisho	1263	20221007124344_d.flv20221007124344_d_001450_6_0.png	59	20221007124344_d	1	0	0	0	0	0	1	0
2	Danzu R.	2d	Taisho	1264	20221007124344_d.flv20221007124344_d_001455_6_0.png	59	20221007124344_d	1	0	0	0	0	0	1	0
2	Danzu R.	2d	Taisho	1265	20221007124344_d.flv20221007124344_d_001460_6_0.png	59	20221007124344_d	1	0	0	0	0	0	1	0
2	Danzu R.	2d	Taisho	1266	20221007124344_d.flv20221007124344_d_001495_5_0.png	59	20221007124344_d	1	0	0	0	0	1	0	0
2	Danzu R.	2d	Taisho	1267	20221007124344_d.flv20221007124344_d_001500_5_0.png	59	20221007124344_d	1	0	0	0	0	1	0	0
2	Danzu R.	2d	Taisho	1268	20221007124344_d.flv20221007124344_d_001505_5_0.png	59	20221007124344_d	1	0	0	0	0	1	0	0
2	Danzu R.	2d	Taisho	1269	20221007124344_d.flv20221007124344_d_001510_5_0.png	59	20221007124344_d	1	0	0	0	0	1	0	0
2	Danzu R.	2d	Taisho	1270	20221007124344_d.flv20221007124344_d_001515_5_0.png	59	20221007124344_d	1	0	0	0	0	1	0	0
2	Danzu R.	2d	Taisho	1271	20221007124344_d.flv20221007124344_d_001520_5_0.png	59	20221007124344_d	1	0	0	0	0	1	0	0
2	Danzu R.	2d	Taisho	1272	20221007124344_d.flv20221007124344_d_001525_5_0.png	59	20221007124344_d	1	0	0	0	0	1	0	0
2	Danzu R.	2d	Taisho	1273	20221007124344_d.flv20221007124344_d_001530_5_0.png	59	20221007124344_d	1	0	0	0	0	1	0	0
2	Danzu R.	2d	Taisho	1274	20221007124344_d.flv20221007124344_d_001535_5_0.png	59	20221007124344_d	1	0	0	0	0	1	0	0
2	Danzu R.	2d	Taisho	1275	20221007124344_d.flv20221007124344_d_001675_6_0.png	59	20221007124344_d	1	0	0	0	0	0	1	0
2	Danzu R.	2d	Taisho	1276	20221007124344_d.flv20221007124344_d_001680_6_0.png	59	20221007124344_d	1	0	0	0	0	0	1	0
2	Danzu R.	2d	Taisho	1277	20221007124344_d.flv20221007124344_d_001685_6_0.png	59	20221007124344_d	1	0	0	0	0	0	1	0
2	Danzu R.	2d	Taisho	1278	20221007124344_d.flv20221007124344_d_001690_6_0.png	59	20221007124344_d	1	0	0	0	0	0	1	0
2	Danzu R.	2d	Taisho	1279	20221007124344_d.flv20221007124344_d_001695_6_0.png	59	20221007124344_d	1	0	0	0	0	0	1	0
2	Danzu R.	2d	Taisho	1280	20221007124344_d.flv20221007124344_d_001700_6_0.png	59	20221007124344_d	1	0	0	0	0	0	1	0
2	Danzu R.	2d	Taisho	1281	20221007124344_d.flv20221007124344_d_001705_6_0.png	59	20221007124344_d	1	0	0	0	0	0	1	0
2	Danzu R.	2d	Taisho	1282	20221007124344_d.flv20221007124344_d_001710_6_0.png	59	20221007124344_d	1	0	0	0	0	0	1	0
2	Danzu R.	2d	Taisho	1283	20221007124344_d.flv20221007124344_d_001715_6_0.png	59	20221007124344_d	1	0	0	0	0	0	1	0
2	Danzu R.	2d	Taisho	1284	20221007124344_d.flv20221007124344_d_001720_6_0.png	59	20221007124344_d	1	0	0	0	0	0	1	0
2	Danzu R.	2d	Taisho	1285	20221007124344_d.flv20221007124344_d_001725_6_0.png	59	20221007124344_d	1	0	0	0	0	0	1	0
2	Danzu R.	2d	Taisho	1286	20221007124344_d.flv20221007124344_d_002005_5_0.png	59	20221007124344_d	1	0	0	0	0	1	0	0
2	Danzu R.	2d	Taisho	1287	20221007124344_d.flv20221007124344_d_002010_5_0.png	59	20221007124344_d	1	0	0	0	0	1	0	0
2	Danzu R.	2d	Taisho	1288	20221007124344_d.flv20221007124344_d_002015_5_0.png	59	20221007124344_d	1	0	0	0	0	1	0	0
2	Danzu R.	2d	Taisho	1289	20221007124344_d.flv20221007124344_d_002020_5_0.png	59	20221007124344_d	1	0	0	0	0	1	0	0
2	Danzu R.	2d	Taisho	1290	20221007124344_d.flv20221007124344_d_002025_5_0.png	59	20221007124344_d	1	0	0	0	0	1	0	0
2	Danzu R.	2d	Taisho	1291	20221007124344_d.flv20221007124344_d_002030_5_0.png	59	20221007124344_d	1	0	0	0	0	1	0	0
2	Danzu R.	2d	Taisho	1292	20221007124344_d.flv20221007124344_d_002035_5_0.png	59	20221007124344_d	1	0	0	0	0	1	0	0
2	Danzu R.	2d	Taisho	1293	20221007124344_d.flv20221007124344_d_002040_5_0.png	59	20221007124344_d	1	0	0	0	0	1	0	0
2	Danzu R.	2d	Taisho	1294	20221007124344_d.flv20221007124344_d_002045_5_0.png	59	20221007124344_d	1	0	0	0	0	1	0	0
2	Danzu R.	2d	Taisho	1295	20221007124344_d.flv20221007124344_d_002050_5_0.png	59	20221007124344_d	1	0	0	0	0	1	0	0
2	Danzu R.	2d	Taisho	1296	20221007124344_d.flv20221007124344_d_002235_6_0.png	59	20221007124344_d	1	0	0	0	0	0	1	0
2	Danzu R.	2d	Taisho	1297	20221007124344_d.flv20221007124344_d_002240_6_0.png	59	20221007124344_d	1	0	0	0	0	0	1	0
2	Danzu R.	2d	Taisho	1298	20221007124344_d.flv20221007124344_d_002245_6_0.png	59	20221007124344_d	1	0	0	0	0	0	1	0
2	Danzu R.	2d	Taisho	1299	20221007124344_d.flv20221007124344_d_002250_6_0.png	59	20221007124344_d	1	0	0	0	0	0	1	0
2	Danzu R.	2d	Taisho	1300	20221007124344_d.flv20221007124344_d_002255_6_0.png	59	20221007124344_d	1	0	0	0	0	0	1	0
2	Danzu R.	2d	Taisho	1301	20221007124344_d.flv20221007124344_d_002260_6_0.png	59	20221007124344_d	1	0	0	0	0	0	1	0
2	Danzu R.	2d	Taisho	1302	20221007124344_d.flv20221007124344_d_002265_6_0.png	59	20221007124344_d	2	0	0	0	0	0	2	0
2	Danzu R.	2d	Taisho	1303	20221007124344_d.flv20221007124344_d_002270_6_0.png	59	20221007124344_d	2	0	0	0	0	0	2	0
2	Danzu R.	2d	Taisho	1304	20221007124344_d.flv20221007124344_d_002275_6_0.png	59	20221007124344_d	2	0	0	0	0	0	2	0
2	Danzu R.	2d	Taisho	1305	20221007124344_d.flv20221007124344_d_002280_6_0.png	59	20221007124344_d	2	0	0	0	0	0	2	0
2	Danzu R.	2d	Taisho	1306	20221007124344_d.flv20221007124344_d_002285_6_0.png	59	20221007124344_d	2	0	0	0	0	0	2	0
2	Danzu R.	2d	Taisho	1307	20221007124344_d.flv20221007124344_d_002290_6_0.png	59	20221007124344_d	2	0	0	0	0	0	2	0
2	Danzu R.	2d	Taisho	1308	20221007124344_d.flv20221007124344_d_002295_6_0.png	59	20221007124344_d	1	0	0	0	0	0	1	0
2	Danzu R.	2d	Taisho	1309	20221007124344_d.flv20221007124344_d_002300_6_0.png	59	20221007124344_d	1	0	0	0	0	0	1	0
2	Danzu R.	2d	Taisho	1310	20221007124344_d.flv20221007124344_d_002305_6_0.png	59	20221007124344_d	1	0	0	0	0	0	1	0
2	Danzu R.	2d	Taisho	1311	20221007124344_d.flv20221007124344_d_002310_6_0.png	59	20221007124344_d	1	0	0	0	0	0	1	0
2	Danzu R.	2d	Taisho	1312	20221007124344_d.flv20221007124344_d_002370_6_0.png	59	20221007124344_d	1	0	0	0	0	0	1	0
2	Danzu R.	2d	Taisho	1313	20221007124344_d.flv20221007124344_d_002375_6_0.png	59	20221007124344_d	1	0	0	0	0	0	1	0
2	Danzu R.	2d	Taisho	1314	20221007124344_d.flv20221007124344_d_002380_6_0.png	59	20221007124344_d	1	0	0	0	0	0	1	0
2	Danzu R.	2d	Taisho	1315	20221007124344_d.flv20221007124344_d_002385_6_0.png	59	20221007124344_d	1	0	0	0	0	0	1	0
2	Danzu R.	2d	Taisho	1316	20221007124344_d.flv20221007124344_d_002390_6_0.png	59	20221007124344_d	1	0	0	0	0	0	1	0
2	Danzu R.	2d	Taisho	1317	20221007124344_d.flv20221007124344_d_002395_6_0.png	59	20221007124344_d	2	0	0	0	0	0	2	0
2	Danzu R.	2d	Taisho	1318	20221007124344_d.flv20221007124344_d_002400_6_0.png	59	20221007124344_d	2	0	0	0	0	0	2	0
2	Danzu R.	2d	Taisho	1319	20221007124344_d.flv20221007124344_d_002405_6_0.png	59	20221007124344_d	2	0	0	0	0	0	2	0
2	Danzu R.	2d	Taisho	1320	20221007124344_d.flv20221007124344_d_002410_6_0.png	59	20221007124344_d	3	0	0	0	0	0	3	0
2	Danzu R.	2d	Taisho	1321	20221007124344_d.flv20221007124344_d_002415_6_0.png	59	20221007124344_d	2	0	0	0	0	0	2	0
2	Danzu R.	2d	Taisho	1322	20221007124344_d.flv20221007124344_d_002420_6_0.png	59	20221007124344_d	2	0	0	0	0	0	2	0
2	Danzu R.	2d	Taisho	1323	20221007124344_d.flv20221007124344_d_002425_6_0.png	59	20221007124344_d	1	0	0	0	0	0	1	0
2	Danzu R.	2d	Taisho	1324	20221007124344_d.flv20221007124344_d_002430_6_0.png	59	20221007124344_d	1	0	0	0	0	0	1	0
2	Danzu R.	2d	Taisho	1325	20221007124344_d.flv20221007124344_d_002435_6_0.png	59	20221007124344_d	1	0	0	0	0	0	1	0
2	Danzu R.	2d	Taisho	1326	20221007124344_d.flv20221007124344_d_002440_6_0.png	59	20221007124344_d	1	0	0	0	0	0	1	0
2	Danzu R.	2d	Taisho	1327	20221007124344_d.flv20221007124344_d_002445_6_0.png	59	20221007124344_d	1	0	0	0	0	0	1	0
2	Danzu R.	2d	Taisho	1328	20221007124344_d.flv20221007124344_d_002450_6_0.png	59	20221007124344_d	1	0	0	0	0	0	1	0
2	Danzu R.	2d	Taisho	1329	20221007124344_d.flv20221007124344_d_002565_4_0.png	59	20221007124344_d	1	0	0	0	1	0	0	0
2	Danzu R.	2d	Taisho	1330	20221007124344_d.flv20221007124344_d_002570_4_0.png	59	20221007124344_d	1	0	0	0	1	0	0	0
2	Danzu R.	2d	Taisho	1331	20221007124344_d.flv20221007124344_d_002575_4_0.png	59	20221007124344_d	1	0	0	0	1	0	0	0
2	Danzu R.	2d	Taisho	1332	20221007124344_d.flv20221007124344_d_002580_4_0.png	59	20221007124344_d	1	0	0	0	1	0	0	0
2	Danzu R.	2d	Taisho	1333	20221007124344_d.flv20221007124344_d_002585_4_0.png	59	20221007124344_d	1	0	0	0	1	0	0	0
2	Danzu R.	2d	Taisho	1334	20221007124344_d.flv20221007124344_d_002590_4_0.png	59	20221007124344_d	1	0	0	0	1	0	0	0
2	Danzu R.	2d	Taisho	1335	20221007124344_d.flv20221007124344_d_002595_4_0.png	59	20221007124344_d	1	0	0	0	1	0	0	0
2	Danzu R.	2d	Taisho	1336	20221007124344_d.flv20221007124344_d_002600_4_0.png	59	20221007124344_d	1	0	0	0	1	0	0	0
2	Danzu R.	2d	Taisho	1337	20221007124344_d.flv20221007124344_d_002605_4_0.png	59	20221007124344_d	1	0	0	0	1	0	0	0
2	Danzu R.	2d	Taisho	1338	20221007124344_d.flv20221007124344_d_002610_4_0.png	59	20221007124344_d	1	0	0	0	1	0	0	0
2	Danzu R.	2d	Taisho	1339	20221007124344_d.flv20221007124344_d_002615_4_0.png	59	20221007124344_d	1	0	0	0	1	0	0	0
2	Danzu R.	2d	Taisho	1340	20221007124344_d.flv20221007124344_d_002705_6_0.png	59	20221007124344_d	1	0	0	0	0	0	1	0
2	Danzu R.	2d	Taisho	1341	20221007124344_d.flv20221007124344_d_002710_6_0.png	59	20221007124344_d	1	0	0	0	0	0	1	0
2	Danzu R.	2d	Taisho	1342	20221007124344_d.flv20221007124344_d_002715_6_0.png	59	20221007124344_d	1	0	0	0	0	0	1	0
2	Danzu R.	2d	Taisho	1343	20221007124344_d.flv20221007124344_d_002720_6_0.png	59	20221007124344_d	1	0	0	0	0	0	1	0
2	Danzu R.	2d	Taisho	1344	20221007124344_d.flv20221007124344_d_002725_6_0.png	59	20221007124344_d	1	0	0	0	0	0	1	0
2	Danzu R.	2d	Taisho	1345	20221007124344_d.flv20221007124344_d_002730_6_0.png	59	20221007124344_d	1	0	0	0	0	0	1	0
2	Danzu R.	2d	Taisho	1346	20221007124344_d.flv20221007124344_d_002735_6_0.png	59	20221007124344_d	2	0	0	0	0	0	2	0
2	Danzu R.	2d	Taisho	1347	20221007124344_d.flv20221007124344_d_002740_6_0.png	59	20221007124344_d	3	0	0	0	0	0	3	0
2	Danzu R.	2d	Taisho	1348	20221007124344_d.flv20221007124344_d_002745_6_0.png	59	20221007124344_d	3	0	0	0	0	0	3	0
2	Danzu R.	2d	Taisho	1349	20221007124344_d.flv20221007124344_d_002750_6_0.png	59	20221007124344_d	3	0	0	0	0	0	3	0
2	Danzu R.	2d	Taisho	1350	20221007124344_d.flv20221007124344_d_002755_6_0.png	59	20221007124344_d	3	0	0	0	0	0	3	0
2	Danzu R.	2d	Taisho	1351	20221007124344_d.flv20221007124344_d_002760_6_0.png	59	20221007124344_d	3	0	0	0	0	0	3	0
2	Danzu R.	2d	Taisho	1352	20221007124344_d.flv20221007124344_d_002765_6_0.png	59	20221007124344_d	3	0	0	0	0	0	3	0
2	Danzu R.	2d	Taisho	1353	20221007124344_d.flv20221007124344_d_002770_6_0.png	59	20221007124344_d	3	0	0	0	0	0	3	0
2	Danzu R.	2d	Taisho	1354	20221007124344_d.flv20221007124344_d_002775_6_0.png	59	20221007124344_d	3	0	0	0	0	0	3	0
2	Danzu R.	2d	Taisho	1355	20221007124344_d.flv20221007124344_d_002780_6_0.png	59	20221007124344_d	2	0	0	0	0	0	2	0
2	Danzu R.	2d	Taisho	1356	20221007124344_d.flv20221007124344_d_002930_5_0.png	59	20221007124344_d	1	0	0	0	0	1	0	0
2	Danzu R.	2d	Taisho	1357	20221007124344_d.flv20221007124344_d_002935_5_0.png	59	20221007124344_d	1	0	0	0	0	1	0	0
2	Danzu R.	2d	Taisho	1358	20221007124344_d.flv20221007124344_d_002940_5_0.png	59	20221007124344_d	1	0	0	0	0	1	0	0
2	Danzu R.	2d	Taisho	1359	20221007124344_d.flv20221007124344_d_002945_5_0.png	59	20221007124344_d	1	0	0	0	0	1	0	0
2	Danzu R.	2d	Taisho	1360	20221007124344_d.flv20221007124344_d_002950_5_0.png	59	20221007124344_d	1	0	0	0	0	1	0	0
2	Danzu R.	2d	Taisho	1361	20221007124344_d.flv20221007124344_d_002955_5_0.png	59	20221007124344_d	1	0	0	0	0	1	0	0
2	Danzu R.	2d	Taisho	1362	20221007124344_d.flv20221007124344_d_002960_5_0.png	59	20221007124344_d	1	0	0	0	0	1	0	0
2	Danzu R.	2d	Taisho	1363	20221007124344_d.flv20221007124344_d_002965_5_0.png	59	20221007124344_d	1	0	0	0	0	1	0	0
2	Danzu R.	2d	Taisho	1364	20221007124344_d.flv20221007124344_d_002970_5_0.png	59	20221007124344_d	1	0	0	0	0	1	0	0
2	Danzu R.	2d	Taisho	1365	20221007124344_d.flv20221007124344_d_002975_5_0.png	59	20221007124344_d	1	0	0	0	0	1	0	0
2	Danzu R.	2d	Taisho	1366	20221007124344_d.flv20221007124344_d_003065_6_0.png	59	20221007124344_d	1	0	0	0	0	0	1	0
2	Danzu R.	2d	Taisho	1367	20221007124344_d.flv20221007124344_d_003070_6_0.png	59	20221007124344_d	1	0	0	0	0	0	1	0
2	Danzu R.	2d	Taisho	1368	20221007124344_d.flv20221007124344_d_003075_6_0.png	59	20221007124344_d	1	0	0	0	0	0	1	0
2	Danzu R.	2d	Taisho	1369	20221007124344_d.flv20221007124344_d_003080_6_0.png	59	20221007124344_d	1	0	0	0	0	0	1	0
2	Danzu R.	2d	Taisho	1370	20221007124344_d.flv20221007124344_d_003080_6_1.png	59	20221007124344_d	1	0	0	0	0	0	1	0
2	Danzu R.	2d	Taisho	1371	20221007124344_d.flv20221007124344_d_003085_6_0.png	59	20221007124344_d	1	0	0	0	0	0	1	0
2	Danzu R.	2d	Taisho	1372	20221007124344_d.flv20221007124344_d_003145_6_0.png	59	20221007124344_d	1	0	0	0	0	0	1	0
2	Danzu R.	2d	Taisho	1373	20221007124344_d.flv20221007124344_d_003150_6_0.png	59	20221007124344_d	1	0	0	0	0	0	1	0
2	Danzu R.	2d	Taisho	1374	20221007124344_d.flv20221007124344_d_003155_6_0.png	59	20221007124344_d	1	0	0	0	0	0	1	0
2	Danzu R.	2d	Taisho	1375	20221007124344_d.flv20221007124344_d_003160_6_0.png	59	20221007124344_d	1	0	0	0	0	0	1	0
2	Danzu R.	2d	Taisho	1376	20221007124344_d.flv20221007124344_d_003165_6_0.png	59	20221007124344_d	1	0	0	0	0	0	1	0
2	Danzu R.	2d	Taisho	1377	20221007124344_d.flv20221007124344_d_003170_6_0.png	59	20221007124344_d	1	0	0	0	0	0	1	0
2	Danzu R.	2d	Taisho	1378	20221007124344_d.flv20221007124344_d_003175_6_0.png	59	20221007124344_d	1	0	0	0	0	0	1	0
2	Danzu R.	2d	Taisho	1379	20221007124344_d.flv20221007124344_d_003180_6_0.png	59	20221007124344_d	1	0	0	0	0	0	1	0
2	Danzu R.	2d	Taisho	1380	20221007124344_d.flv20221007124344_d_003185_6_0.png	59	20221007124344_d	1	0	0	0	0	0	1	0
2	Danzu R.	2d	Taisho	1381	20221007124344_d.flv20221007124344_d_003190_6_0.png	59	20221007124344_d	1	0	0	0	0	0	1	0
2	Danzu R.	2d	Taisho	1382	20221007124344_d.flv20221007124344_d_003195_6_0.png	59	20221007124344_d	1	0	0	0	0	0	1	0
2	Danzu R.	2d	Taisho	1383	20221007124344_d.flv20221007124344_d_003200_6_0.png	59	20221007124344_d	1	0	0	0	0	0	1	0
2	Danzu R.	2d	Taisho	1404	20221007124922_d.flv20221007124922_d_000050_6_0.png	61	20221007124922_d	1	0	0	0	0	0	1	0
2	Danzu R.	2d	Taisho	1405	20221007124922_d.flv20221007124922_d_000055_6_0.png	61	20221007124922_d	1	0	0	0	0	0	1	0
2	Danzu R.	2d	Taisho	1406	20221007124922_d.flv20221007124922_d_000060_6_0.png	61	20221007124922_d	1	0	0	0	0	0	1	0
2	Danzu R.	2d	Taisho	1407	20221007124922_d.flv20221007124922_d_000065_6_0.png	61	20221007124922_d	1	0	0	0	0	0	1	0
2	Danzu R.	2d	Taisho	1408	20221007124922_d.flv20221007124922_d_000070_6_0.png	61	20221007124922_d	2	0	0	0	0	0	2	0
2	Danzu R.	2d	Taisho	1409	20221007124922_d.flv20221007124922_d_000075_6_0.png	61	20221007124922_d	2	0	0	0	0	0	2	0
2	Danzu R.	2d	Taisho	1410	20221007124922_d.flv20221007124922_d_000080_6_0.png	61	20221007124922_d	2	0	0	0	0	0	2	0
2	Danzu R.	2d	Taisho	1411	20221007124922_d.flv20221007124922_d_000085_6_0.png	61	20221007124922_d	2	0	0	0	0	0	2	0
2	Danzu R.	2d	Taisho	1412	20221007124922_d.flv20221007124922_d_000090_6_0.png	61	20221007124922_d	2	0	0	0	0	0	2	0
2	Danzu R.	2d	Taisho	1413	20221007124922_d.flv20221007124922_d_000095_6_0.png	61	20221007124922_d	1	0	0	0	0	0	1	0
2	Danzu R.	2d	Taisho	1414	20221007124922_d.flv20221007124922_d_000100_6_0.png	61	20221007124922_d	1	0	0	0	0	0	1	0
2	Danzu R.	2d	Taisho	1415	20221007124922_d.flv20221007124922_d_000105_6_0.png	61	20221007124922_d	1	0	0	0	0	0	1	0
2	Danzu R.	2d	Taisho	1416	20221007124922_d.flv20221007124922_d_000110_6_0.png	61	20221007124922_d	1	0	0	0	0	0	1	0
2	Danzu R.	2d	Taisho	1417	20221007124922_d.flv20221007124922_d_000115_6_0.png	61	20221007124922_d	1	0	0	0	0	0	1	0
2	Danzu R.	2d	Taisho	1418	20221007124922_d.flv20221007124922_d_000140_6_0.png	61	20221007124922_d	1	0	0	0	0	0	1	0
2	Danzu R.	2d	Taisho	1419	20221007124922_d.flv20221007124922_d_000145_6_0.png	61	20221007124922_d	1	0	0	0	0	0	1	0
2	Danzu R.	2d	Taisho	1420	20221007124922_d.flv20221007124922_d_000150_6_0.png	61	20221007124922_d	1	0	0	0	0	0	1	0
2	Danzu R.	2d	Taisho	1421	20221007124922_d.flv20221007124922_d_000155_6_0.png	61	20221007124922_d	1	0	0	0	0	0	1	0
2	Danzu R.	2d	Taisho	1422	20221007124922_d.flv20221007124922_d_000160_6_0.png	61	20221007124922_d	1	0	0	0	0	0	1	0
2	Danzu R.	2d	Taisho	1423	20221007124922_d.flv20221007124922_d_000165_0_0.png	61	20221007124922_d	1	0	0	0	0	0	1	0
2	Danzu R.	2d	Taisho	1424	20221007124922_d.flv20221007124922_d_000170_6_0.png	61	20221007124922_d	1	0	0	0	0	0	1	0
2	Danzu R.	2d	Taisho	1425	20221007124922_d.flv20221007124922_d_000175_6_0.png	61	20221007124922_d	1	0	0	0	0	0	1	0
2	Danzu R.	2d	Taisho	1426	20221007124922_d.flv20221007124922_d_000180_6_0.png	61	20221007124922_d	1	0	0	0	0	0	1	0
2	Danzu R.	2d	Taisho	1427	20221007124922_d.flv20221007124922_d_000185_6_0.png	61	20221007124922_d	1	0	0	0	0	0	1	0
2	Danzu R.	2d	Taisho	1428	20221007124922_d.flv20221007124922_d_000860_6_0.png	61	20221007124922_d	1	0	0	0	0	0	1	0
2	Danzu R.	2d	Taisho	1429	20221007124922_d.flv20221007124922_d_000865_6_0.png	61	20221007124922_d	1	0	0	0	0	0	1	0
2	Danzu R.	2d	Taisho	1430	20221007124922_d.flv20221007124922_d_000870_6_0.png	61	20221007124922_d	1	0	0	0	0	0	1	0
2	Danzu R.	2d	Taisho	1431	20221007124922_d.flv20221007124922_d_000875_6_0.png	61	20221007124922_d	1	0	0	0	0	0	1	0
2	Danzu R.	2d	Taisho	1432	20221007124922_d.flv20221007124922_d_000880_6_0.png	61	20221007124922_d	1	0	0	0	0	0	1	0
2	Danzu R.	2d	Taisho	1433	20221007124922_d.flv20221007124922_d_000885_6_0.png	61	20221007124922_d	1	0	0	0	0	0	1	0
2	Danzu R.	2d	Taisho	1434	20221007124922_d.flv20221007124922_d_000890_6_0.png	61	20221007124922_d	1	0	0	0	0	0	1	0
2	Danzu R.	2d	Taisho	1435	20221007124922_d.flv20221007124922_d_000895_6_0.png	61	20221007124922_d	1	0	0	0	0	0	1	0
2	Danzu R.	2d	Taisho	1436	20221007124922_d.flv20221007124922_d_000900_6_0.png	61	20221007124922_d	1	0	0	0	0	0	1	0
2	Danzu R.	2d	Taisho	1437	20221007124922_d.flv20221007124922_d_000905_6_0.png	61	20221007124922_d	1	0	0	0	0	0	1	0
2	Danzu R.	2d	Taisho	1438	20221007124922_d.flv20221007124922_d_000910_6_0.png	61	20221007124922_d	1	0	0	0	0	0	1	0
2	Danzu R.	2d	Taisho	1439	20221007124922_d.flv20221007124922_d_000925_6_0.png	61	20221007124922_d	1	0	0	0	0	0	1	0
2	Danzu R.	2d	Taisho	1440	20221007124922_d.flv20221007124922_d_000930_6_0.png	61	20221007124922_d	1	0	0	0	0	0	1	0
2	Danzu R.	2d	Taisho	1441	20221007124922_d.flv20221007124922_d_000935_6_0.png	61	20221007124922_d	1	0	0	0	0	0	1	0
2	Danzu R.	2d	Taisho	1442	20221007124922_d.flv20221007124922_d_000940_6_0.png	61	20221007124922_d	1	0	0	0	0	0	1	0
2	Danzu R.	2d	Taisho	1443	20221007124922_d.flv20221007124922_d_000945_6_0.png	61	20221007124922_d	1	0	0	0	0	0	1	0
2	Danzu R.	2d	Taisho	1444	20221007124922_d.flv20221007124922_d_000950_6_0.png	61	20221007124922_d	1	0	0	0	0	0	1	0
2	Danzu R.	2d	Taisho	1445	20221007124922_d.flv20221007124922_d_000955_6_0.png	61	20221007124922_d	1	0	0	0	0	0	1	0
2	Danzu R.	2d	Taisho	1446	20221007124922_d.flv20221007124922_d_000960_6_0.png	61	20221007124922_d	1	0	0	0	0	0	1	0
2	Danzu R.	2d	Taisho	1447	20221007124922_d.flv20221007124922_d_000965_6_0.png	61	20221007124922_d	1	0	0	0	0	0	1	0
2	Danzu R.	2d	Taisho	1448	20221007124922_d.flv20221007124922_d_000970_6_0.png	61	20221007124922_d	1	0	0	0	0	0	1	0
2	Danzu R.	2d	Taisho	1449	20221007124922_d.flv20221007124922_d_000975_6_0.png	61	20221007124922_d	1	0	0	0	0	0	1	0
2	Danzu R.	2d	Taisho	1450	20221007124922_d.flv20221007124922_d_001010_5_0.png	61	20221007124922_d	1	0	0	0	0	1	0	0
2	Danzu R.	2d	Taisho	1451	20221007124922_d.flv20221007124922_d_001015_5_0.png	61	20221007124922_d	1	0	0	0	0	1	0	0
2	Danzu R.	2d	Taisho	1452	20221007124922_d.flv20221007124922_d_001020_5_0.png	61	20221007124922_d	1	0	0	0	0	1	0	0
2	Danzu R.	2d	Taisho	1453	20221007124922_d.flv20221007124922_d_001025_5_0.png	61	20221007124922_d	1	0	0	0	0	1	0	0
2	Danzu R.	2d	Taisho	1454	20221007124922_d.flv20221007124922_d_001030_5_0.png	61	20221007124922_d	1	0	0	0	0	1	0	0
2	Danzu R.	2d	Taisho	1455	20221007124922_d.flv20221007124922_d_001035_5_0.png	61	20221007124922_d	1	0	0	0	0	1	0	0
2	Danzu R.	2d	Taisho	1456	20221007124922_d.flv20221007124922_d_001040_5_0.png	61	20221007124922_d	1	0	0	0	0	1	0	0
2	Danzu R.	2d	Taisho	1457	20221007124922_d.flv20221007124922_d_001045_5_0.png	61	20221007124922_d	1	0	0	0	0	1	0	0
2	Danzu R.	2d	Taisho	1458	20221007124922_d.flv20221007124922_d_001050_5_0.png	61	20221007124922_d	1	0	0	0	0	1	0	0
2	Danzu R.	2d	Taisho	1459	20221007124922_d.flv20221007124922_d_001055_5_0.png	61	20221007124922_d	1	0	0	0	0	1	0	0
2	Danzu R.	2d	Taisho	1460	20221007124922_d.flv20221007124922_d_001060_5_0.png	61	20221007124922_d	1	0	0	0	0	1	0	0
2	Danzu R.	2d	Taisho	1461	20221007124922_d.flv20221007124922_d_001090_6_0.png	61	20221007124922_d	1	0	0	0	0	0	1	0
2	Danzu R.	2d	Taisho	1462	20221007124922_d.flv20221007124922_d_001095_6_0.png	61	20221007124922_d	1	0	0	0	0	0	1	0
2	Danzu R.	2d	Taisho	1463	20221007124922_d.flv20221007124922_d_001100_6_0.png	61	20221007124922_d	1	0	0	0	0	0	1	0
2	Danzu R.	2d	Taisho	1464	20221007124922_d.flv20221007124922_d_001105_6_0.png	61	20221007124922_d	1	0	0	0	0	0	1	0
2	Danzu R.	2d	Taisho	1465	20221007124922_d.flv20221007124922_d_001110_6_0.png	61	20221007124922_d	1	0	0	0	0	0	1	0
2	Danzu R.	2d	Taisho	1466	20221007124922_d.flv20221007124922_d_001115_6_0.png	61	20221007124922_d	1	0	0	0	0	0	1	0
2	Danzu R.	2d	Taisho	1467	20221007124922_d.flv20221007124922_d_001120_6_0.png	61	20221007124922_d	1	0	0	0	0	0	1	0
2	Danzu R.	2d	Taisho	1468	20221007124922_d.flv20221007124922_d_001125_6_0.png	61	20221007124922_d	1	0	0	0	0	0	1	0
2	Danzu R.	2d	Taisho	1469	20221007124922_d.flv20221007124922_d_001130_6_0.png	61	20221007124922_d	1	0	0	0	0	0	1	0
2	Danzu R.	2d	Taisho	1470	20221007124922_d.flv20221007124922_d_001225_6_0.png	61	20221007124922_d	1	0	0	0	0	0	1	0
2	Danzu R.	2d	Taisho	1471	20221007124922_d.flv20221007124922_d_001230_6_0.png	61	20221007124922_d	1	0	0	0	0	0	1	0
2	Danzu R.	2d	Taisho	1472	20221007124922_d.flv20221007124922_d_001235_6_0.png	61	20221007124922_d	1	0	0	0	0	0	1	0
2	Danzu R.	2d	Taisho	1473	20221007124922_d.flv20221007124922_d_001240_6_0.png	61	20221007124922_d	1	0	0	0	0	0	1	0
2	Danzu R.	2d	Taisho	1474	20221007124922_d.flv20221007124922_d_001245_6_0.png	61	20221007124922_d	1	0	0	0	0	0	1	0
2	Danzu R.	2d	Taisho	1475	20221007124922_d.flv20221007124922_d_001250_6_0.png	61	20221007124922_d	1	0	0	0	0	0	1	0
2	Danzu R.	2d	Taisho	1476	20221007124922_d.flv20221007124922_d_001255_6_0.png	61	20221007124922_d	1	0	0	0	0	0	1	0
2	Danzu R.	2d	Taisho	1477	20221007124922_d.flv20221007124922_d_001255_6_1.png	61	20221007124922_d	1	0	0	0	0	0	1	0
2	Danzu R.	2d	Taisho	1478	20221007124922_d.flv20221007124922_d_001260_6_0.png	61	20221007124922_d	1	0	0	0	0	0	1	0
2	Danzu R.	2d	Taisho	1479	20221007124922_d.flv20221007124922_d_001260_6_1.png	61	20221007124922_d	1	0	0	0	0	0	1	0
2	Danzu R.	2d	Taisho	1480	20221007124922_d.flv20221007124922_d_001265_6_0.png	61	20221007124922_d	1	0	0	0	0	0	1	0
2	Danzu R.	2d	Taisho	1481	20221007124922_d.flv20221007124922_d_001265_6_1.png	61	20221007124922_d	1	0	0	0	0	0	1	0
2	Danzu R.	2d	Taisho	1482	20221007124922_d.flv20221007124922_d_001270_6_0.png	61	20221007124922_d	1	0	0	0	0	0	1	0
2	Danzu R.	2d	Taisho	1483	20221007124922_d.flv20221007124922_d_001270_6_1.png	61	20221007124922_d	1	0	0	0	0	0	1	0
2	Danzu R.	2d	Taisho	1484	20221007124922_d.flv20221007124922_d_001275_6_0.png	61	20221007124922_d	1	0	0	0	0	0	1	0
2	Danzu R.	2d	Taisho	1485	20221007124922_d.flv20221007124922_d_001280_6_0.png	61	20221007124922_d	1	0	0	0	0	0	1	0
2	Danzu R.	2d	Taisho	1486	20221007124922_d.flv20221007124922_d_001285_6_0.png	61	20221007124922_d	1	0	0	0	0	0	1	0
2	Danzu R.	2d	Taisho	1487	20221007124922_d.flv20221007124922_d_001290_6_0.png	61	20221007124922_d	1	0	0	0	0	0	1	0
2	Danzu R.	2d	Taisho	1488	20221007124922_d.flv20221007124922_d_001295_6_0.png	61	20221007124922_d	1	0	0	0	0	0	1	0
2	Danzu R.	2d	Taisho	1489	20221007124922_d.flv20221007124922_d_001300_6_0.png	61	20221007124922_d	1	0	0	0	0	0	1	0
2	Danzu R.	2d	Taisho	1490	20221007124922_d.flv20221007124922_d_001305_6_0.png	61	20221007124922_d	1	0	0	0	0	0	1	0
2	Danzu R.	2d	Taisho	1491	20221007124922_d.flv20221007124922_d_001310_6_0.png	61	20221007124922_d	1	0	0	0	0	0	1	0
2	Danzu R.	2d	Taisho	1492	20221007124922_d.flv20221007124922_d_001315_6_0.png	61	20221007124922_d	1	0	0	0	0	0	1	0
2	Danzu R.	2d	Taisho	1493	20221007124922_d.flv20221007124922_d_001320_6_0.png	61	20221007124922_d	1	0	0	0	0	0	1	0
2	Danzu R.	2d	Taisho	1494	20221007124922_d.flv20221007124922_d_001425_6_0.png	61	20221007124922_d	1	0	0	0	0	0	1	0
2	Danzu R.	2d	Taisho	1495	20221007124922_d.flv20221007124922_d_001430_6_0.png	61	20221007124922_d	1	0	0	0	0	0	1	0
2	Danzu R.	2d	Taisho	1496	20221007124922_d.flv20221007124922_d_001435_6_0.png	61	20221007124922_d	1	0	0	0	0	0	1	0
2	Danzu R.	2d	Taisho	1497	20221007124922_d.flv20221007124922_d_001440_6_0.png	61	20221007124922_d	1	0	0	0	0	0	1	0
2	Danzu R.	2d	Taisho	1498	20221007124922_d.flv20221007124922_d_001445_6_0.png	61	20221007124922_d	1	0	0	0	0	0	1	0
2	Danzu R.	2d	Taisho	1499	20221007124922_d.flv20221007124922_d_001450_6_0.png	61	20221007124922_d	1	0	0	0	0	0	1	0
2	Danzu R.	2d	Taisho	1500	20221007124922_d.flv20221007124922_d_001455_6_0.png	61	20221007124922_d	1	0	0	0	0	0	1	0
2	Danzu R.	2d	Taisho	1501	20221007124922_d.flv20221007124922_d_001460_6_0.png	61	20221007124922_d	1	0	0	0	0	0	1	0
2	Danzu R.	2d	Taisho	1502	20221007124922_d.flv20221007124922_d_001460_6_1.png	61	20221007124922_d	1	0	0	0	0	0	1	0
2	Danzu R.	2d	Taisho	1503	20221007124922_d.flv20221007124922_d_001465_6_0.png	61	20221007124922_d	1	0	0	0	0	0	1	0
2	Danzu R.	2d	Taisho	1504	20221007124922_d.flv20221007124922_d_001465_6_1.png	61	20221007124922_d	1	0	0	0	0	0	1	0
2	Danzu R.	2d	Taisho	1505	20221007124922_d.flv20221007124922_d_001470_6_0.png	61	20221007124922_d	1	0	0	0	0	0	1	0
2	Danzu R.	2d	Taisho	1506	20221007124922_d.flv20221007124922_d_001475_6_0.png	61	20221007124922_d	1	0	0	0	0	0	1	0
2	Danzu R.	2d	Taisho	1507	20221007124922_d.flv20221007124922_d_001480_6_0.png	61	20221007124922_d	1	0	0	0	0	0	1	0
2	Danzu R.	2d	Taisho	1508	20221007124922_d.flv20221007124922_d_001485_6_0.png	61	20221007124922_d	1	0	0	0	0	0	1	0
2	Danzu R.	2d	Taisho	1509	20221007124922_d.flv20221007124922_d_001490_6_0.png	61	20221007124922_d	1	0	0	0	0	0	1	0
2	Danzu R.	2d	Taisho	1510	20221007124922_d.flv20221007124922_d_001495_6_0.png	61	20221007124922_d	1	0	0	0	0	0	1	0
2	Danzu R.	2d	Taisho	1511	20221007124922_d.flv20221007124922_d_001500_6_0.png	61	20221007124922_d	1	0	0	0	0	0	1	0
2	Danzu R.	2d	Taisho	1512	20221007124922_d.flv20221007124922_d_001500_6_1.png	61	20221007124922_d	1	0	0	0	0	0	1	0
2	Danzu R.	2d	Taisho	1513	20221007124922_d.flv20221007124922_d_001505_6_0.png	61	20221007124922_d	1	0	0	0	0	0	1	0
2	Danzu R.	2d	Taisho	1514	20221007124922_d.flv20221007124922_d_001510_6_0.png	61	20221007124922_d	1	0	0	0	0	0	1	0
2	Danzu R.	2d	Taisho	1515	20221007124922_d.flv20221007124922_d_002785_6_0.png	61	20221007124922_d	1	0	0	0	0	0	1	0
2	Danzu R.	2d	Taisho	1516	20221007124922_d.flv20221007124922_d_002790_6_0.png	61	20221007124922_d	1	0	0	0	0	0	1	0
2	Danzu R.	2d	Taisho	1517	20221007124922_d.flv20221007124922_d_002795_6_0.png	61	20221007124922_d	1	0	0	0	0	0	1	0
2	Danzu R.	2d	Taisho	1518	20221007124922_d.flv20221007124922_d_002800_6_0.png	61	20221007124922_d	1	0	0	0	0	0	1	0
2	Danzu R.	2d	Taisho	1519	20221007124922_d.flv20221007124922_d_002805_6_0.png	61	20221007124922_d	1	0	0	0	0	0	1	0
2	Danzu R.	2d	Taisho	1520	20221007124922_d.flv20221007124922_d_002810_6_0.png	61	20221007124922_d	1	0	0	0	0	0	1	0
2	Danzu R.	2d	Taisho	1521	20221007124922_d.flv20221007124922_d_002815_6_0.png	61	20221007124922_d	1	0	0	0	0	0	1	0
2	Danzu R.	2d	Taisho	1522	20221007124922_d.flv20221007124922_d_002820_6_0.png	61	20221007124922_d	1	0	0	0	0	0	1	0
2	Danzu R.	2d	Taisho	1523	20221007124922_d.flv20221007124922_d_002825_6_0.png	61	20221007124922_d	1	0	0	0	0	0	1	0
2	Danzu R.	2d	Taisho	1524	20221007124922_d.flv20221007124922_d_002830_6_0.png	61	20221007124922_d	1	0	0	0	0	0	1	0
2	Danzu R.	2d	Taisho	1635	20221007125500_d.flv20221007125500_d_000025_6_0.png	65	20221007125500_d	2	0	0	0	0	0	2	0
2	Danzu R.	2d	Taisho	1636	20221007125500_d.flv20221007125500_d_000030_6_0.png	65	20221007125500_d	2	0	0	0	0	0	2	0
2	Danzu R.	2d	Taisho	1637	20221007125500_d.flv20221007125500_d_000035_6_0.png	65	20221007125500_d	2	0	0	0	0	0	2	0
2	Danzu R.	2d	Taisho	1638	20221007125500_d.flv20221007125500_d_000040_6_0.png	65	20221007125500_d	2	0	0	0	0	0	2	0
2	Danzu R.	2d	Taisho	1639	20221007125500_d.flv20221007125500_d_000045_6_0.png	65	20221007125500_d	2	0	0	0	0	0	2	0
2	Danzu R.	2d	Taisho	1640	20221007125500_d.flv20221007125500_d_000050_6_0.png	65	20221007125500_d	2	0	0	0	0	0	2	0
2	Danzu R.	2d	Taisho	1641	20221007125500_d.flv20221007125500_d_000055_6_0.png	65	20221007125500_d	2	0	0	0	0	0	2	0
2	Danzu R.	2d	Taisho	1642	20221007125500_d.flv20221007125500_d_000060_6_0.png	65	20221007125500_d	2	0	0	0	0	0	2	0
2	Danzu R.	2d	Taisho	1643	20221007125500_d.flv20221007125500_d_000065_6_0.png	65	20221007125500_d	1	0	0	0	0	0	1	0
2	Danzu R.	2d	Taisho	1644	20221007125500_d.flv20221007125500_d_000070_6_0.png	65	20221007125500_d	1	0	0	0	0	0	1	0
2	Danzu R.	2d	Taisho	1645	20221007125500_d.flv20221007125500_d_000785_4_0.png	65	20221007125500_d	1	0	0	0	1	0	0	0
2	Danzu R.	2d	Taisho	1646	20221007125500_d.flv20221007125500_d_000790_4_0.png	65	20221007125500_d	2	0	0	0	1	0	1	0
2	Danzu R.	2d	Taisho	1647	20221007125500_d.flv20221007125500_d_000795_6_0.png	65	20221007125500_d	2	0	0	0	1	0	1	0
2	Danzu R.	2d	Taisho	1648	20221007125500_d.flv20221007125500_d_000800_4_0.png	65	20221007125500_d	2	0	0	0	1	0	1	0
2	Danzu R.	2d	Taisho	1649	20221007125500_d.flv20221007125500_d_000805_6_0.png	65	20221007125500_d	2	0	0	0	1	0	1	0
2	Danzu R.	2d	Taisho	1650	20221007125500_d.flv20221007125500_d_000810_4_0.png	65	20221007125500_d	2	0	0	0	1	0	1	0
2	Danzu R.	2d	Taisho	1651	20221007125500_d.flv20221007125500_d_000815_6_0.png	65	20221007125500_d	2	0	0	0	1	0	1	0
2	Danzu R.	2d	Taisho	1652	20221007125500_d.flv20221007125500_d_000820_4_0.png	65	20221007125500_d	2	0	0	0	1	0	1	0
2	Danzu R.	2d	Taisho	1653	20221007125500_d.flv20221007125500_d_000825_6_0.png	65	20221007125500_d	2	0	0	0	1	0	1	0
2	Danzu R.	2d	Taisho	1654	20221007125500_d.flv20221007125500_d_000830_4_0.png	65	20221007125500_d	2	0	0	0	1	0	1	0
2	Danzu R.	2d	Taisho	1655	20221007125500_d.flv20221007125500_d_000840_6_0.png	65	20221007125500_d	1	0	0	0	0	0	1	0
2	Danzu R.	2d	Taisho	1656	20221007125500_d.flv20221007125500_d_000845_6_0.png	65	20221007125500_d	1	0	0	0	0	0	1	0
2	Danzu R.	2d	Taisho	1657	20221007125500_d.flv20221007125500_d_000850_6_0.png	65	20221007125500_d	1	0	0	0	0	0	1	0
2	Danzu R.	2d	Taisho	1658	20221007125500_d.flv20221007125500_d_000855_6_0.png	65	20221007125500_d	1	0	0	0	0	0	1	0
2	Danzu R.	2d	Taisho	1659	20221007125500_d.flv20221007125500_d_000860_6_0.png	65	20221007125500_d	1	0	0	0	0	0	1	0
2	Danzu R.	2d	Taisho	1660	20221007125500_d.flv20221007125500_d_000865_6_0.png	65	20221007125500_d	1	0	0	0	0	0	1	0
2	Danzu R.	2d	Taisho	1661	20221007125500_d.flv20221007125500_d_000870_6_0.png	65	20221007125500_d	1	0	0	0	0	0	1	0
2	Danzu R.	2d	Taisho	1662	20221007125500_d.flv20221007125500_d_000875_6_0.png	65	20221007125500_d	1	0	0	0	0	0	1	0
2	Danzu R.	2d	Taisho	1663	20221007125500_d.flv20221007125500_d_000880_6_0.png	65	20221007125500_d	1	0	0	0	0	0	1	0
2	Danzu R.	2d	Taisho	1664	20221007125500_d.flv20221007125500_d_000885_6_0.png	65	20221007125500_d	1	0	0	0	0	0	1	0
2	Danzu R.	2d	Taisho	1665	20221007125500_d.flv20221007125500_d_001185_6_0.png	65	20221007125500_d	1	0	0	0	0	0	1	0
2	Danzu R.	2d	Taisho	1666	20221007125500_d.flv20221007125500_d_001190_6_0.png	65	20221007125500_d	1	0	0	0	0	0	1	0
2	Danzu R.	2d	Taisho	1667	20221007125500_d.flv20221007125500_d_001195_6_0.png	65	20221007125500_d	1	0	0	0	0	0	1	0
2	Danzu R.	2d	Taisho	1668	20221007125500_d.flv20221007125500_d_001200_6_0.png	65	20221007125500_d	1	0	0	0	0	0	1	0
2	Danzu R.	2d	Taisho	1669	20221007125500_d.flv20221007125500_d_001205_6_0.png	65	20221007125500_d	1	0	0	0	0	0	1	0
2	Danzu R.	2d	Taisho	1670	20221007125500_d.flv20221007125500_d_001210_6_0.png	65	20221007125500_d	1	0	0	0	0	0	1	0
2	Danzu R.	2d	Taisho	1671	20221007125500_d.flv20221007125500_d_001215_6_0.png	65	20221007125500_d	1	0	0	0	0	0	1	0
2	Danzu R.	2d	Taisho	1672	20221007125500_d.flv20221007125500_d_001220_6_0.png	65	20221007125500_d	1	0	0	0	0	0	1	0
2	Danzu R.	2d	Taisho	1673	20221007125500_d.flv20221007125500_d_001225_6_0.png	65	20221007125500_d	1	0	0	0	0	0	1	0
2	Danzu R.	2d	Taisho	1674	20221007125500_d.flv20221007125500_d_001230_6_0.png	65	20221007125500_d	1	0	0	0	0	0	1	0
2	Danzu R.	2d	Taisho	1675	20221007125500_d.flv20221007125500_d_001240_6_0.png	65	20221007125500_d	1	0	0	0	0	0	1	0
2	Danzu R.	2d	Taisho	1676	20221007125500_d.flv20221007125500_d_001245_6_0.png	65	20221007125500_d	1	0	0	0	0	0	1	0
2	Danzu R.	2d	Taisho	1677	20221007125500_d.flv20221007125500_d_001250_6_0.png	65	20221007125500_d	1	0	0	0	0	0	1	0
2	Danzu R.	2d	Taisho	1678	20221007125500_d.flv20221007125500_d_001255_6_0.png	65	20221007125500_d	1	0	0	0	0	0	1	0
2	Danzu R.	2d	Taisho	1679	20221007125500_d.flv20221007125500_d_001260_6_0.png	65	20221007125500_d	1	0	0	0	0	0	1	0
2	Danzu R.	2d	Taisho	1680	20221007125500_d.flv20221007125500_d_001265_6_0.png	65	20221007125500_d	1	0	0	0	0	0	1	0
2	Danzu R.	2d	Taisho	1681	20221007125500_d.flv20221007125500_d_001270_6_0.png	65	20221007125500_d	1	0	0	0	0	0	1	0
2	Danzu R.	2d	Taisho	1682	20221007125500_d.flv20221007125500_d_001275_6_0.png	65	20221007125500_d	1	0	0	0	0	0	1	0
2	Danzu R.	2d	Taisho	1683	20221007125500_d.flv20221007125500_d_001280_6_0.png	65	20221007125500_d	1	0	0	0	0	0	1	0
2	Danzu R.	2d	Taisho	1684	20221007125500_d.flv20221007125500_d_001840_6_0.png	65	20221007125500_d	1	0	0	0	0	0	1	0
2	Danzu R.	2d	Taisho	1685	20221007125500_d.flv20221007125500_d_001845_6_0.png	65	20221007125500_d	1	0	0	0	0	0	1	0
2	Danzu R.	2d	Taisho	1686	20221007125500_d.flv20221007125500_d_001850_6_0.png	65	20221007125500_d	1	0	0	0	0	0	1	0
2	Danzu R.	2d	Taisho	1687	20221007125500_d.flv20221007125500_d_001855_6_0.png	65	20221007125500_d	1	0	0	0	0	0	1	0
2	Danzu R.	2d	Taisho	1688	20221007125500_d.flv20221007125500_d_001860_6_0.png	65	20221007125500_d	1	0	0	0	0	0	1	0
2	Danzu R.	2d	Taisho	1689	20221007125500_d.flv20221007125500_d_001865_6_0.png	65	20221007125500_d	1	0	0	0	0	0	1	0
2	Danzu R.	2d	Taisho	1690	20221007125500_d.flv20221007125500_d_001870_6_0.png	65	20221007125500_d	1	0	0	0	0	0	1	0
2	Danzu R.	2d	Taisho	1691	20221007125500_d.flv20221007125500_d_001875_6_0.png	65	20221007125500_d	1	0	0	0	0	0	1	0
2	Danzu R.	2d	Taisho	1692	20221007125500_d.flv20221007125500_d_001880_6_0.png	65	20221007125500_d	1	0	0	0	0	0	1	0
2	Danzu R.	2d	Taisho	1693	20221007125500_d.flv20221007125500_d_001885_6_0.png	65	20221007125500_d	1	0	0	0	0	0	1	0
2	Danzu R.	2d	Taisho	1694	20221007125500_d.flv20221007125500_d_002005_6_0.png	65	20221007125500_d	1	0	0	0	0	0	1	0
2	Danzu R.	2d	Taisho	1695	20221007125500_d.flv20221007125500_d_002010_6_0.png	65	20221007125500_d	1	0	0	0	0	0	1	0
2	Danzu R.	2d	Taisho	1696	20221007125500_d.flv20221007125500_d_002015_6_0.png	65	20221007125500_d	1	0	0	0	0	0	1	0
2	Danzu R.	2d	Taisho	1697	20221007125500_d.flv20221007125500_d_002020_6_0.png	65	20221007125500_d	1	0	0	0	0	0	1	0
2	Danzu R.	2d	Taisho	1698	20221007125500_d.flv20221007125500_d_002025_6_0.png	65	20221007125500_d	2	0	0	0	0	0	2	0
2	Danzu R.	2d	Taisho	1699	20221007125500_d.flv20221007125500_d_002030_6_0.png	65	20221007125500_d	2	0	0	0	0	0	2	0
2	Danzu R.	2d	Taisho	1700	20221007125500_d.flv20221007125500_d_002035_6_0.png	65	20221007125500_d	2	0	0	0	0	0	2	0
2	Danzu R.	2d	Taisho	1701	20221007125500_d.flv20221007125500_d_002035_6_1.png	65	20221007125500_d	1	0	0	0	0	0	1	0
2	Danzu R.	2d	Taisho	1702	20221007125500_d.flv20221007125500_d_002040_6_0.png	65	20221007125500_d	2	0	0	0	0	0	2	0
2	Danzu R.	2d	Taisho	1703	20221007125500_d.flv20221007125500_d_002045_6_0.png	65	20221007125500_d	1	0	0	0	0	0	1	0
2	Danzu R.	2d	Taisho	1704	20221007125500_d.flv20221007125500_d_002050_6_0.png	65	20221007125500_d	1	0	0	0	0	0	1	0
2	Danzu R.	2d	Taisho	1705	20221007125500_d.flv20221007125500_d_002055_6_0.png	65	20221007125500_d	1	0	0	0	0	0	1	0
2	Danzu R.	2d	Taisho	1706	20221007125500_d.flv20221007125500_d_002060_6_0.png	65	20221007125500_d	1	0	0	0	0	0	1	0
2	Danzu R.	2d	Taisho	1707	20221007125500_d.flv20221007125500_d_002065_6_0.png	65	20221007125500_d	1	0	0	0	0	0	1	0
2	Danzu R.	2d	Taisho	1708	20221007125500_d.flv20221007125500_d_002070_6_0.png	65	20221007125500_d	1	0	0	0	0	0	1	0
2	Danzu R.	2d	Taisho	1709	20221007125500_d.flv20221007125500_d_002075_6_0.png	65	20221007125500_d	1	0	0	0	0	0	1	0
2	Danzu R.	2d	Taisho	1710	20221007125500_d.flv20221007125500_d_002195_5_0.png	65	20221007125500_d	1	0	0	0	0	1	0	0
2	Danzu R.	2d	Taisho	1711	20221007125500_d.flv20221007125500_d_002200_5_0.png	65	20221007125500_d	1	0	0	0	0	1	0	0
2	Danzu R.	2d	Taisho	1712	20221007125500_d.flv20221007125500_d_002205_5_0.png	65	20221007125500_d	1	0	0	0	0	1	0	0
2	Danzu R.	2d	Taisho	1713	20221007125500_d.flv20221007125500_d_002210_5_0.png	65	20221007125500_d	1	0	0	0	0	1	0	0
2	Danzu R.	2d	Taisho	1714	20221007125500_d.flv20221007125500_d_002215_5_0.png	65	20221007125500_d	1	0	0	0	0	1	0	0
2	Danzu R.	2d	Taisho	1715	20221007125500_d.flv20221007125500_d_002220_5_0.png	65	20221007125500_d	2	0	0	0	0	1	1	0
2	Danzu R.	2d	Taisho	1716	20221007125500_d.flv20221007125500_d_002225_5_0.png	65	20221007125500_d	2	0	0	0	0	1	1	0
2	Danzu R.	2d	Taisho	1717	20221007125500_d.flv20221007125500_d_002230_5_0.png	65	20221007125500_d	2	0	0	0	0	1	1	0
2	Danzu R.	2d	Taisho	1718	20221007125500_d.flv20221007125500_d_002235_5_0.png	65	20221007125500_d	3	0	0	0	0	1	2	0
2	Danzu R.	2d	Taisho	1719	20221007125500_d.flv20221007125500_d_002240_5_0.png	65	20221007125500_d	3	0	0	0	0	1	2	0
2	Danzu R.	2d	Taisho	1720	20221007125500_d.flv20221007125500_d_002245_6_0.png	65	20221007125500_d	2	0	0	0	0	0	2	0
2	Danzu R.	2d	Taisho	1721	20221007125500_d.flv20221007125500_d_002250_6_0.png	65	20221007125500_d	2	0	0	0	0	0	2	0
2	Danzu R.	2d	Taisho	1722	20221007125500_d.flv20221007125500_d_002255_6_0.png	65	20221007125500_d	2	0	0	0	0	0	2	0
2	Danzu R.	2d	Taisho	1723	20221007125500_d.flv20221007125500_d_002260_6_0.png	65	20221007125500_d	1	0	0	0	0	0	1	0
2	Danzu R.	2d	Taisho	1724	20221007125500_d.flv20221007125500_d_002265_6_0.png	65	20221007125500_d	1	0	0	0	0	0	1	0
2	Danzu R.	2d	Taisho	1725	20221007125500_d.flv20221007125500_d_002270_6_0.png	65	20221007125500_d	1	0	0	0	0	0	1	0
2	Danzu R.	2d	Taisho	1726	20221007125500_d.flv20221007125500_d_002820_6_0.png	65	20221007125500_d	1	0	0	0	0	0	1	0
2	Danzu R.	2d	Taisho	1727	20221007125500_d.flv20221007125500_d_002825_6_0.png	65	20221007125500_d	1	0	0	0	0	0	1	0
2	Danzu R.	2d	Taisho	1728	20221007125500_d.flv20221007125500_d_002830_6_0.png	65	20221007125500_d	1	0	0	0	0	0	1	0
2	Danzu R.	2d	Taisho	1729	20221007125500_d.flv20221007125500_d_002835_6_0.png	65	20221007125500_d	1	0	0	0	0	0	1	0
2	Danzu R.	2d	Taisho	1730	20221007125500_d.flv20221007125500_d_002840_6_0.png	65	20221007125500_d	1	0	0	0	0	0	1	0
2	Danzu R.	2d	Taisho	1731	20221007125500_d.flv20221007125500_d_002845_6_0.png	65	20221007125500_d	1	0	0	0	0	0	1	0
2	Danzu R.	2d	Taisho	1732	20221007125500_d.flv20221007125500_d_002850_6_0.png	65	20221007125500_d	1	0	0	0	0	0	1	0
2	Danzu R.	2d	Taisho	1733	20221007125500_d.flv20221007125500_d_002855_6_0.png	65	20221007125500_d	1	0	0	0	0	0	1	0
2	Danzu R.	2d	Taisho	1734	20221007125500_d.flv20221007125500_d_002860_6_0.png	65	20221007125500_d	1	0	0	0	0	0	1	0
2	Danzu R.	2d	Taisho	1735	20221007125500_d.flv20221007125500_d_002865_6_0.png	65	20221007125500_d	1	0	0	0	0	0	1	0
2	Danzu R.	2d	Taisho	1736	20221007125500_d.flv20221007125500_d_002870_6_0.png	65	20221007125500_d	1	0	0	0	0	0	1	0
2	Danzu R.	2d	Taisho	1737	20221007125500_d.flv20221007125500_d_002875_6_0.png	65	20221007125500_d	1	0	0	0	0	0	1	0
2	Danzu R.	2d	Taisho	1738	20221007125500_d.flv20221007125500_d_002880_6_0.png	65	20221007125500_d	1	0	0	0	0	0	1	0
2	Danzu R.	2d	Taisho	1739	20221007125500_d.flv20221007125500_d_002965_6_0.png	65	20221007125500_d	1	0	0	0	0	0	1	0
2	Danzu R.	2d	Taisho	1740	20221007125500_d.flv20221007125500_d_002970_6_0.png	65	20221007125500_d	1	0	0	0	0	0	1	0
2	Danzu R.	2d	Taisho	1741	20221007125500_d.flv20221007125500_d_002975_6_0.png	65	20221007125500_d	1	0	0	0	0	0	1	0
2	Danzu R.	2d	Taisho	1742	20221007125500_d.flv20221007125500_d_002980_6_0.png	65	20221007125500_d	1	0	0	0	0	0	1	0
2	Danzu R.	2d	Taisho	1743	20221007125500_d.flv20221007125500_d_002985_6_0.png	65	20221007125500_d	1	0	0	0	0	0	1	0
2	Danzu R.	2d	Taisho	1744	20221007125500_d.flv20221007125500_d_002990_6_0.png	65	20221007125500_d	1	0	0	0	0	0	1	0
2	Danzu R.	2d	Taisho	1745	20221007125500_d.flv20221007125500_d_002995_6_0.png	65	20221007125500_d	1	0	0	0	0	0	1	0
2	Danzu R.	2d	Taisho	1746	20221007125500_d.flv20221007125500_d_003000_6_0.png	65	20221007125500_d	1	0	0	0	0	0	1	0
2	Danzu R.	2d	Taisho	1747	20221007125500_d.flv20221007125500_d_003005_6_0.png	65	20221007125500_d	1	0	0	0	0	0	1	0
2	Danzu R.	2d	Taisho	1748	20221007125500_d.flv20221007125500_d_003010_6_0.png	65	20221007125500_d	1	0	0	0	0	0	1	0
2	Danzu R.	2d	Taisho	1749	20221007125500_d.flv20221007125500_d_003035_6_0.png	65	20221007125500_d	1	0	0	0	0	0	1	0
2	Danzu R.	2d	Taisho	1750	20221007125500_d.flv20221007125500_d_003040_6_0.png	65	20221007125500_d	1	0	0	0	0	0	1	0
2	Danzu R.	2d	Taisho	1751	20221007125500_d.flv20221007125500_d_003045_6_0.png	65	20221007125500_d	1	0	0	0	0	0	1	0
2	Danzu R.	2d	Taisho	1752	20221007125500_d.flv20221007125500_d_003050_6_0.png	65	20221007125500_d	1	0	0	0	0	0	1	0
2	Danzu R.	2d	Taisho	1753	20221007125500_d.flv20221007125500_d_003055_6_0.png	65	20221007125500_d	1	0	0	0	0	0	1	0
2	Danzu R.	2d	Taisho	1754	20221007125500_d.flv20221007125500_d_003060_6_0.png	65	20221007125500_d	1	0	0	0	0	0	1	0
2	Danzu R.	2d	Taisho	1755	20221007125500_d.flv20221007125500_d_003065_6_0.png	65	20221007125500_d	1	0	0	0	0	0	1	0
2	Danzu R.	2d	Taisho	1756	20221007125500_d.flv20221007125500_d_003070_6_0.png	65	20221007125500_d	1	0	0	0	0	0	1	0
2	Danzu R.	2d	Taisho	1757	20221007125500_d.flv20221007125500_d_003075_6_0.png	65	20221007125500_d	1	0	0	0	0	0	1	0
2	Danzu R.	2d	Taisho	1868	20221007130038_c.flv20221007130038_c_000450_6_0.png	69	20221007130038_c	1	0	0	0	0	0	1	0
2	Danzu R.	2d	Taisho	1869	20221007130038_c.flv20221007130038_c_000455_6_0.png	69	20221007130038_c	1	0	0	0	0	0	1	0
2	Danzu R.	2d	Taisho	1870	20221007130038_c.flv20221007130038_c_000460_6_0.png	69	20221007130038_c	1	0	0	0	0	0	1	0
2	Danzu R.	2d	Taisho	1871	20221007130038_c.flv20221007130038_c_000465_6_0.png	69	20221007130038_c	1	0	0	0	0	0	1	0
2	Danzu R.	2d	Taisho	1872	20221007130038_c.flv20221007130038_c_000470_6_0.png	69	20221007130038_c	1	0	0	0	0	0	1	0
2	Danzu R.	2d	Taisho	1873	20221007130038_c.flv20221007130038_c_000475_6_0.png	69	20221007130038_c	1	0	0	0	0	0	1	0
2	Danzu R.	2d	Taisho	1874	20221007130038_c.flv20221007130038_c_000480_6_0.png	69	20221007130038_c	1	0	0	0	0	0	1	0
2	Danzu R.	2d	Taisho	1875	20221007130038_c.flv20221007130038_c_000485_6_0.png	69	20221007130038_c	1	0	0	0	0	0	1	0
2	Danzu R.	2d	Taisho	1876	20221007130038_c.flv20221007130038_c_000490_6_0.png	69	20221007130038_c	1	0	0	0	0	0	1	0
2	Danzu R.	2d	Taisho	1877	20221007130038_c.flv20221007130038_c_000495_6_0.png	69	20221007130038_c	1	0	0	0	0	0	1	0
2	Danzu R.	2d	Taisho	1878	20221007130038_c.flv20221007130038_c_000500_6_0.png	69	20221007130038_c	1	0	0	0	0	0	1	0
2	Danzu R.	2d	Taisho	1879	20221007130038_c.flv20221007130038_c_000735_3_0.png	69	20221007130038_c	1	0	0	1	0	0	0	0
2	Danzu R.	2d	Taisho	1880	20221007130038_c.flv20221007130038_c_000740_3_0.png	69	20221007130038_c	1	0	0	1	0	0	0	0
2	Danzu R.	2d	Taisho	1881	20221007130038_c.flv20221007130038_c_000745_3_0.png	69	20221007130038_c	1	0	0	1	0	0	0	0
2	Danzu R.	2d	Taisho	1882	20221007130038_c.flv20221007130038_c_000750_3_0.png	69	20221007130038_c	1	0	0	1	0	0	0	0
2	Danzu R.	2d	Taisho	1883	20221007130038_c.flv20221007130038_c_000755_3_0.png	69	20221007130038_c	1	0	0	1	0	0	0	0
2	Danzu R.	2d	Taisho	1884	20221007130038_c.flv20221007130038_c_000760_3_0.png	69	20221007130038_c	1	0	0	1	0	0	0	0
2	Danzu R.	2d	Taisho	1885	20221007130038_c.flv20221007130038_c_000765_3_0.png	69	20221007130038_c	1	0	0	1	0	0	0	0
2	Danzu R.	2d	Taisho	1886	20221007130038_c.flv20221007130038_c_000770_3_0.png	69	20221007130038_c	1	0	0	1	0	0	0	0
2	Danzu R.	2d	Taisho	1887	20221007130038_c.flv20221007130038_c_000775_3_0.png	69	20221007130038_c	1	0	0	1	0	0	0	0
2	Danzu R.	2d	Taisho	1888	20221007130038_c.flv20221007130038_c_000780_3_0.png	69	20221007130038_c	1	0	0	1	0	0	0	0
2	Danzu R.	2d	Taisho	1889	20221007130038_c.flv20221007130038_c_000785_3_0.png	69	20221007130038_c	1	0	0	1	0	0	0	0
2	Danzu R.	2d	Taisho	1890	20221007130038_c.flv20221007130038_c_000790_3_0.png	69	20221007130038_c	1	0	0	1	0	0	0	0
2	Danzu R.	2d	Taisho	1891	20221007130038_c.flv20221007130038_c_000860_6_0.png	69	20221007130038_c	1	0	0	0	0	0	1	0
2	Danzu R.	2d	Taisho	1892	20221007130038_c.flv20221007130038_c_000865_6_0.png	69	20221007130038_c	1	0	0	0	0	0	1	0
2	Danzu R.	2d	Taisho	1893	20221007130038_c.flv20221007130038_c_000870_6_0.png	69	20221007130038_c	1	0	0	0	0	0	1	0
2	Danzu R.	2d	Taisho	1894	20221007130038_c.flv20221007130038_c_000875_6_0.png	69	20221007130038_c	1	0	0	0	0	0	1	0
2	Danzu R.	2d	Taisho	1895	20221007130038_c.flv20221007130038_c_000880_6_0.png	69	20221007130038_c	1	0	0	0	0	0	1	0
2	Danzu R.	2d	Taisho	1896	20221007130038_c.flv20221007130038_c_000885_6_0.png	69	20221007130038_c	1	0	0	0	0	0	1	0
2	Danzu R.	2d	Taisho	1897	20221007130038_c.flv20221007130038_c_000890_6_0.png	69	20221007130038_c	1	0	0	0	0	0	1	0
2	Danzu R.	2d	Taisho	1898	20221007130038_c.flv20221007130038_c_000895_6_0.png	69	20221007130038_c	1	0	0	0	0	0	1	0
2	Danzu R.	2d	Taisho	1899	20221007130038_c.flv20221007130038_c_000900_6_0.png	69	20221007130038_c	1	0	0	0	0	0	1	0
2	Danzu R.	2d	Taisho	1900	20221007130038_c.flv20221007130038_c_000905_6_0.png	69	20221007130038_c	1	0	0	0	0	0	1	0
2	Danzu R.	2d	Taisho	1901	20221007130038_c.flv20221007130038_c_000970_6_0.png	69	20221007130038_c	1	0	0	0	0	0	1	0
2	Danzu R.	2d	Taisho	1902	20221007130038_c.flv20221007130038_c_000975_6_0.png	69	20221007130038_c	1	0	0	0	0	0	1	0
2	Danzu R.	2d	Taisho	1903	20221007130038_c.flv20221007130038_c_000980_6_0.png	69	20221007130038_c	1	0	0	0	0	0	1	0
2	Danzu R.	2d	Taisho	1904	20221007130038_c.flv20221007130038_c_000985_6_0.png	69	20221007130038_c	1	0	0	0	0	0	1	0
2	Danzu R.	2d	Taisho	1905	20221007130038_c.flv20221007130038_c_000990_6_0.png	69	20221007130038_c	1	0	0	0	0	0	1	0
2	Danzu R.	2d	Taisho	1906	20221007130038_c.flv20221007130038_c_000995_6_0.png	69	20221007130038_c	1	0	0	0	0	0	1	0
2	Danzu R.	2d	Taisho	1907	20221007130038_c.flv20221007130038_c_001000_6_0.png	69	20221007130038_c	1	0	0	0	0	0	1	0
2	Danzu R.	2d	Taisho	1908	20221007130038_c.flv20221007130038_c_001005_6_0.png	69	20221007130038_c	1	0	0	0	0	0	1	0
2	Danzu R.	2d	Taisho	1909	20221007130038_c.flv20221007130038_c_001010_6_0.png	69	20221007130038_c	1	0	0	0	0	0	1	0
2	Danzu R.	2d	Taisho	1910	20221007130038_c.flv20221007130038_c_003025_6_0.png	69	20221007130038_c	1	0	0	0	0	0	1	0
2	Danzu R.	2d	Taisho	1911	20221007130038_c.flv20221007130038_c_003030_6_0.png	69	20221007130038_c	1	0	0	0	0	0	1	0
2	Danzu R.	2d	Taisho	1912	20221007130038_c.flv20221007130038_c_003035_6_0.png	69	20221007130038_c	1	0	0	0	0	0	1	0
2	Danzu R.	2d	Taisho	1913	20221007130038_c.flv20221007130038_c_003040_6_0.png	69	20221007130038_c	1	0	0	0	0	0	1	0
2	Danzu R.	2d	Taisho	1914	20221007130038_c.flv20221007130038_c_003045_6_0.png	69	20221007130038_c	1	0	0	0	0	0	1	0
2	Danzu R.	2d	Taisho	1915	20221007130038_c.flv20221007130038_c_003050_6_0.png	69	20221007130038_c	1	0	0	0	0	0	1	0
2	Danzu R.	2d	Taisho	1916	20221007130038_c.flv20221007130038_c_003055_6_0.png	69	20221007130038_c	1	0	0	0	0	0	1	0
2	Danzu R.	2d	Taisho	1917	20221007130038_c.flv20221007130038_c_003060_6_0.png	69	20221007130038_c	1	0	0	0	0	0	1	0
2	Danzu R.	2d	Taisho	1918	20221007130038_c.flv20221007130038_c_003065_6_0.png	69	20221007130038_c	1	0	0	0	0	0	1	0
2	Danzu R.	2d	Taisho	2014	20221007130616_d.flv20221007130616_d_000395_6_0.png	73	20221007130616_d	1	0	0	0	0	0	1	0
2	Danzu R.	2d	Taisho	2015	20221007130616_d.flv20221007130616_d_000400_6_0.png	73	20221007130616_d	1	0	0	0	0	0	1	0
2	Danzu R.	2d	Taisho	2016	20221007130616_d.flv20221007130616_d_000405_6_0.png	73	20221007130616_d	1	0	0	0	0	0	1	0
2	Danzu R.	2d	Taisho	2017	20221007130616_d.flv20221007130616_d_000410_6_0.png	73	20221007130616_d	2	0	0	0	0	1	1	0
2	Danzu R.	2d	Taisho	2018	20221007130616_d.flv20221007130616_d_000415_6_0.png	73	20221007130616_d	2	0	0	0	0	1	1	0
2	Danzu R.	2d	Taisho	2019	20221007130616_d.flv20221007130616_d_000420_6_0.png	73	20221007130616_d	2	0	0	0	0	1	1	0
2	Danzu R.	2d	Taisho	2020	20221007130616_d.flv20221007130616_d_000425_6_0.png	73	20221007130616_d	2	0	0	0	0	1	1	0
2	Danzu R.	2d	Taisho	2021	20221007130616_d.flv20221007130616_d_000430_6_0.png	73	20221007130616_d	2	0	0	0	0	1	1	0
2	Danzu R.	2d	Taisho	2022	20221007130616_d.flv20221007130616_d_000435_6_0.png	73	20221007130616_d	2	0	0	0	0	1	1	0
2	Danzu R.	2d	Taisho	2023	20221007130616_d.flv20221007130616_d_000440_5_0.png	73	20221007130616_d	1	0	0	0	0	1	0	0
2	Danzu R.	2d	Taisho	2024	20221007130616_d.flv20221007130616_d_000540_5_0.png	73	20221007130616_d	1	0	0	0	0	1	0	0
2	Danzu R.	2d	Taisho	2025	20221007130616_d.flv20221007130616_d_000545_5_0.png	73	20221007130616_d	1	0	0	0	0	1	0	0
2	Danzu R.	2d	Taisho	2026	20221007130616_d.flv20221007130616_d_000550_5_0.png	73	20221007130616_d	1	0	0	0	0	1	0	0
2	Danzu R.	2d	Taisho	2027	20221007130616_d.flv20221007130616_d_000555_5_0.png	73	20221007130616_d	2	0	0	0	0	1	1	0
2	Danzu R.	2d	Taisho	2028	20221007130616_d.flv20221007130616_d_000560_6_0.png	73	20221007130616_d	2	0	0	0	0	1	1	0
2	Danzu R.	2d	Taisho	2029	20221007130616_d.flv20221007130616_d_000565_5_0.png	73	20221007130616_d	2	0	0	0	0	1	1	0
2	Danzu R.	2d	Taisho	2030	20221007130616_d.flv20221007130616_d_000570_6_0.png	73	20221007130616_d	2	0	0	0	0	1	1	0
2	Danzu R.	2d	Taisho	2031	20221007130616_d.flv20221007130616_d_000575_5_0.png	73	20221007130616_d	2	0	0	0	0	1	1	0
2	Danzu R.	2d	Taisho	2032	20221007130616_d.flv20221007130616_d_000580_6_0.png	73	20221007130616_d	2	0	0	0	0	1	1	0
2	Danzu R.	2d	Taisho	2033	20221007130616_d.flv20221007130616_d_000585_5_0.png	73	20221007130616_d	2	0	0	0	0	1	1	0
2	Danzu R.	2d	Taisho	2034	20221007130616_d.flv20221007130616_d_000590_6_0.png	73	20221007130616_d	1	0	0	0	0	0	1	0
2	Danzu R.	2d	Taisho	2035	20221007130616_d.flv20221007130616_d_001165_5_0.png	73	20221007130616_d	1	0	0	0	0	1	0	0
2	Danzu R.	2d	Taisho	2036	20221007130616_d.flv20221007130616_d_001170_5_0.png	73	20221007130616_d	1	0	0	0	0	1	0	0
2	Danzu R.	2d	Taisho	2037	20221007130616_d.flv20221007130616_d_001175_5_0.png	73	20221007130616_d	1	0	0	0	0	1	0	0
2	Danzu R.	2d	Taisho	2038	20221007130616_d.flv20221007130616_d_001180_5_0.png	73	20221007130616_d	1	0	0	0	0	1	0	0
2	Danzu R.	2d	Taisho	2039	20221007130616_d.flv20221007130616_d_001185_5_0.png	73	20221007130616_d	1	0	0	0	0	1	0	0
[truncated: 5,357 more rows]
